# Supplementary material for: MAD1-dependent recruitment of CDK1-CCNB1 to kinetochores promotes spindle checkpoint signaling
Source: J Cell Biol. 2019 Jan 23;218(4):1108–17. doi: 10.1083/jcb.201808015 (PMC6446853; doi:10.1083/jcb.201808015)
Supplement: Table S1 [file JCB_201808015_TableS1.xlsx]

## Sheet: All peptides
Protein names	Gene names	Protein IDs	Majority protein IDs	Peptides CCNB_01	Peptides CCNB_02	Peptides CCNB_03	Peptides Parent_01	Peptides Parent_02	Peptides Parent_03	Peptides	Razor + unique peptides	Unique peptides	Sequence coverage [%]	Unique + razor sequence coverage [%]	Unique sequence coverage [%]	Mol. weight [kDa]	Q-value	MS/MS Count	Intensity CCNB1	Intensity Parent	Intensity CCNB_01	Intensity CCNB_02	Intensity CCNB_03	Intensity Parent_01	Intensity Parent_02	Intensity Parent_03
Stress-70 protein, mitochondrial	HSPA9	P38646	P38646	42	51	51	38	48	50	55	55	55	70.1	70.1	70.1	73.68	0	987	10.8203	10.7646	10.6811	10.8079	10.935	10.5495	10.721	10.9367
RNA-binding protein FUS	FUS	P35637;P35637-2	P35637;P35637-2	2	21	21	2	21	20	21	21	19	28.3	28.3	28.3	53.425	0	685	10.778	10.7619	7.08365	10.9516	10.9565	7.65338	10.9165	10.9582
Cyclin-dependent kinase 1	CDK1	P06493;P06493-2;Q00526;Q9NYV4;Q14004;P50750;Q00536;Q00537;Q00534;Q07002;O94921;Q14004-2;P11802;P50750-2;Q9NYV4-2;Q96Q40;Q07002-3;P11802-2;Q96Q40-2;Q96Q40-4;Q96Q40-3;O94921-3;Q96Q40-5;O94921-2;Q07002-2;Q00536-3;Q00537-2;Q00536-2;Q9NYV4-3	P06493;P06493-2	26	25	28	0	0	0	30	30	28	76.8	76.8	74.1	34.095	0	311	10.6793	6	10.881	10.382	10.6359	6	6	6
G2/mitotic-specific cyclin-B1	CCNB1	P14635;P14635-2	P14635;P14635-2	16	12	11	0	0	0	19	19	19	55.4	55.4	55.4	48.337	0	140	10.584	6	10.8291	10.2531	10.4731	6	6	6
RNA-binding protein EWS	EWSR1	Q01844;Q01844-6;Q01844-3;Q01844-5;Q01844-2;Q01844-4	Q01844;Q01844-6;Q01844-3;Q01844-5;Q01844-2	1	11	12	0	12	13	13	13	13	19.2	19.2	19.2	68.477	0	294	10.3369	10.4129	7.6036	10.5153	10.5102	6	10.5718	10.6055
Actin, cytoplasmic 1;Actin, cytoplasmic 1, N-terminally processed	ACTB	P60709	P60709	10	23	27	12	25	27	28	28	1	73.1	73.1	4.5	41.736	0	473	10.3074	10.6005	9.35363	9.89214	10.7061	9.50314	10.2478	10.9942
Protein TFG	TFG	Q92734;Q92734-2;Q92734-4;Q92734-3	Q92734;Q92734-2;Q92734-4;Q92734-3	1	17	18	3	15	17	18	18	18	47.8	47.8	47.8	43.447	0	357	10.1414	10.0605	6.80484	10.3228	10.3119	7.90804	10.1977	10.2704
Heat shock cognate 71 kDa protein	HSPA8	P11142;P11142-2;P54652	P11142;P11142-2	26	28	32	27	27	28	34	33	29	57.6	57.6	52.2	70.897	0	377	10.0569	10.0438	10.1971	9.87023	10.0429	10.1559	9.89858	10.0393
Proteasome activator complex subunit 3	PSME3	P61289;P61289-2;P61289-3	P61289;P61289-2;P61289-3	12	19	19	16	18	20	23	23	23	70.9	70.9	70.9	29.506	0	236	9.89428	9.97042	9.61125	9.93134	10.0372	9.69377	9.98668	10.1267
E3 ubiquitin-protein ligase TRIM21	TRIM21	P19474;P19474-2	P19474;P19474-2	25	19	19	22	20	22	29	29	29	58.1	58.1	58.1	54.169	0	253	9.88687	9.9046	10.1435	9.61381	9.70719	10.0704	9.64784	9.89648
Ataxin-2-like protein	ATXN2L	Q8WWM7;Q8WWM7-6;Q8WWM7-8;Q8WWM7-5;Q8WWM7-4;Q8WWM7-9;Q8WWM7-2;Q8WWM7-3;Q8WWM7-7	Q8WWM7;Q8WWM7-6;Q8WWM7-8;Q8WWM7-5;Q8WWM7-4;Q8WWM7-9;Q8WWM7-2;Q8WWM7-3	0	33	33	1	34	31	38	38	38	36.6	36.6	36.6	113.37	0	258	9.87566	9.83016	6	10.0657	10.0373	7.41601	10.011	10.0003
TATA-binding protein-associated factor 2N	TAF15	Q92804;Q92804-2	Q92804;Q92804-2	1	12	11	0	14	11	15	13	13	35	32.6	32.6	61.829	0	131	9.84412	9.89303	6	9.99312	10.0457	6	10.1662	9.94385
78 kDa glucose-regulated protein	HSPA5	P11021	P11021	31	27	29	29	33	31	38	38	37	53.8	53.8	53.8	72.332	0	308	9.83818	9.83913	10.0484	9.51718	9.79241	10.0567	9.65625	9.68005
ATP-dependent RNA helicase DDX3X;ATP-dependent RNA helicase DDX3Y	DDX3X;DDX3Y	O00571;O00571-2;O15523;O15523-2;O15523-3;Q9NQI0;Q9NQI0-3;Q9NQI0-2;Q9NQI0-4	O00571;O00571-2;O15523;O15523-2	3	37	37	1	36	36	41	41	40	67.2	67.2	65.6	73.243	0	228	9.83741	9.91865	7.50424	9.94273	10.0732	7.26371	10.0496	10.135
RNA-binding protein 14	RBM14	Q96PK6;Q96PK6-2;Q96PK6-3;Q96PK6-4	Q96PK6	0	27	26	2	31	31	32	32	28	55.8	55.8	43.9	69.491	0	180	9.78494	9.88538	6	9.96703	9.95495	7.64454	10.0596	10.0616
CAD protein;Glutamine-dependent carbamoyl-phosphate synthase;Aspartate carbamoyltransferase;Dihydroorotase	CAD	P27708	P27708	54	40	43	59	57	52	77	77	76	51.8	51.8	51.8	242.98	0	348	9.76791	9.82274	10.047	9.48949	9.52528	10.0505	9.59201	9.68166
Cyclin-dependent kinases regulatory subunit 2	CKS2	P33552	P33552	5	4	4	0	0	0	5	5	5	65.8	65.8	65.8	9.8602	0	66	9.72758	6	9.69876	9.62109	9.83535	6	6	6
Nucleolysin TIAR	TIAL1	Q01085-2	Q01085-2	0	18	17	0	17	17	19	19	3	57.7	57.7	9.4	43.448	0	188	9.72366	9.68803	6	9.91319	9.88588	6	9.8405	9.88653
Heat shock 70 kDa protein 1B	HSPA1B	P0DMV9;P0DMV8;P0DMV8-2	P0DMV9;P0DMV8;P0DMV8-2	27	31	29	24	28	27	34	32	22	53.4	51.3	34.3	70.051	0	232	9.65933	9.53908	9.72442	9.53578	9.69511	9.51672	9.47745	9.61188
Nuclease-sensitive element-binding protein 1	YBX1	P67809;Q9Y2T7	P67809	3	12	15	3	14	13	16	16	10	71.3	71.3	63.9	35.924	0	120	9.62588	9.72015	8.19975	9.67904	9.88888	8.09496	9.94411	9.83459
Nucleolin	NCL	P19338	P19338	16	26	26	13	32	28	35	35	35	43.1	43.1	43.1	76.613	0	166	9.61132	9.72568	8.84852	9.73333	9.78827	8.67534	9.90699	9.86957
Probable ATP-dependent RNA helicase DDX5	DDX5	P17844;P17844-2	P17844;P17844-2	3	33	33	3	37	35	38	37	28	53.1	53.1	43	69.147	0	200	9.56804	9.71959	7.81138	9.69	9.78769	7.58595	9.83687	9.94557
Polyadenylate-binding protein 1;Polyadenylate-binding protein 3	PABPC1;PABPC3	P11940;P11940-2;Q9H361;Q4VXU2;Q5JQF8;Q4VXU2-2;Q96DU9;Q96DU9-2;P0CB38	P11940;P11940-2;Q9H361	6	24	24	7	30	25	32	32	23	47.3	47.3	35.4	70.67	0	179	9.53158	9.73915	8.09701	9.65975	9.74108	8.1801	9.96627	9.84818
Tubulin beta-4B chain;Tubulin beta-4A chain	TUBB4B;TUBB4A	P68371;P04350	P68371;P04350	14	23	21	13	20	22	24	24	4	65.6	65.6	13	49.83	0	197	9.53109	9.4551	9.29475	9.6519	9.57207	9.31298	9.42426	9.58467
RNA-binding motif protein, X chromosome;RNA-binding motif protein, X chromosome, N-terminally processed	RBMX	P38159;P38159-2;P38159-3;O75526;Q8N7X1	P38159;P38159-2	5	21	23	5	27	24	28	28	10	58.1	58.1	21.2	42.331	0	121	9.52158	9.72624	8.28607	9.66665	9.71059	8.49031	9.93841	9.84418
Interleukin enhancer-binding factor 3	ILF3	Q12906-7;Q12906;Q12906-4;Q12906-6;Q12906-5;Q12906-2;Q12906-3	Q12906-7;Q12906;Q12906-4;Q12906-6;Q12906-5;Q12906-2;Q12906-3	2	35	36	4	38	39	42	42	39	63.8	63.8	61.9	95.807	0	218	9.47437	9.66713	7.90708	9.70748	9.5756	7.81776	9.7532	9.91428
Plasminogen activator inhibitor 1 RNA-binding protein	SERBP1	Q8NC51;Q8NC51-2;Q8NC51-3;Q8NC51-4	Q8NC51;Q8NC51-2;Q8NC51-3;Q8NC51-4	2	13	13	2	15	15	17	17	17	40	40	40	44.965	0	64	9.46905	9.52791	7.6019	9.55978	9.7131	7.45071	9.71689	9.68822
Cyclin-dependent kinases regulatory subunit 1	CKS1B	P61024	P61024	3	3	3	0	0	0	3	3	3	65.8	65.8	65.8	9.6601	0	57	9.45707	6	9.4254	9.06397	9.67871	6	6	6
DAZ-associated protein 1	DAZAP1	Q96EP5;Q96EP5-2	Q96EP5;Q96EP5-2	0	12	12	0	13	13	14	14	14	34.4	34.4	34.4	43.383	0	90	9.43958	9.62287	6	9.58008	9.64857	6	9.78786	9.80979
Copper homeostasis protein cutC homolog	CUTC	Q9NTM9	Q9NTM9	7	8	8	7	8	8	8	8	8	44.3	44.3	44.3	29.341	0	107	9.38719	9.4542	9.41081	9.28203	9.45134	9.41032	9.4396	9.50695
Tubulin alpha-1B chain;Tubulin alpha-4A chain	TUBA1B;TUBA4A	P68363;P68363-2;P68366;P68366-2;A6NHL2-2;A6NHL2	P68363;P68363-2;P68366;P68366-2	10	14	14	11	14	14	15	15	1	43	43	2.9	50.151	0	130	9.38303	9.35782	9.25421	9.43892	9.43197	9.3357	9.33212	9.40202
ATP-dependent RNA helicase A	DHX9	Q08211;Q08211-2	Q08211	3	32	35	2	36	30	40	40	40	41.4	41.4	41.4	140.96	0	158	9.34451	9.37079	7.4103	9.44157	9.58453	7.29724	9.58433	9.50321
E3 ubiquitin-protein ligase TRIM33	TRIM33	Q9UPN9;O15164;O15164-2	Q9UPN9	25	22	24	22	17	24	32	32	2	31.5	31.5	2.1	122.53	0	123	9.33642	9.25047	9.42711	9.21333	9.3427	9.34614	8.75371	9.40731
Serine/arginine-rich splicing factor 1	SRSF1	Q07955;Q07955-3;Q07955-2	Q07955;Q07955-3;Q07955-2	1	14	16	2	17	17	17	17	17	52.8	52.8	52.8	27.744	0	128	9.32995	9.4108	6.55744	9.41647	9.57985	7.12454	9.57514	9.59686
Trinucleotide repeat-containing gene 6B protein	TNRC6B	Q9UPQ9-1;Q9UPQ9;Q9UPQ9-2	Q9UPQ9-1;Q9UPQ9	1	39	46	0	45	49	51	51	51	44.8	44.8	44.8	182.81	0	190	9.30979	9.38562	7.19918	9.41913	9.54177	6	9.47229	9.63583
Serine/arginine-rich splicing factor 3	SRSF3	P84103;P84103-2	P84103;P84103-2	2	7	7	3	7	7	8	8	7	49.4	49.4	49.4	19.329	0	60	9.30778	9.43664	7.88052	9.46267	9.49364	8.15351	9.57151	9.63632
Nucleophosmin	NPM1	P06748;P06748-2;P06748-3	P06748;P06748-2;P06748-3	1	7	7	3	8	7	10	10	10	45.6	45.6	45.6	32.575	0	56	9.27299	9.12614	7.8192	9.28679	9.55912	8.4862	9.1745	9.34443
Carbamoyl-phosphate synthase [ammonia], mitochondrial	CPS1	P31327;P31327-3;P31327-2	P31327;P31327-3;P31327-2	2	3	3	0	0	0	3	2	2	2.5	1.9	1.9	164.94	0	3	9.27137	6	6.96773	9.39952	9.48933	6	6	6
Galectin-3-binding protein	LGALS3BP	Q08380	Q08380	0	14	17	2	16	15	18	18	18	40.5	40.5	40.5	65.33	0	86	9.25181	9.40273	6	9.2553	9.55108	7.76449	9.59184	9.55848
Interleukin enhancer-binding factor 2	ILF2	Q12905	Q12905	0	12	11	0	13	13	14	14	14	44.6	44.6	44.6	43.062	0	99	9.24961	9.32399	6	9.38182	9.46555	6	9.27286	9.6485
THO complex subunit 4	ALYREF	Q86V81	Q86V81	3	5	6	1	7	7	7	7	7	32.7	32.7	32.7	26.888	0	49	9.23347	9.26375	8.46358	9.12769	9.54444	7.65	9.25452	9.56406
Nuclear fragile X mental retardation-interacting protein 2	NUFIP2	Q7Z417;Q7Z417-2	Q7Z417	3	17	16	3	19	13	23	23	23	41.6	41.6	41.6	76.12	0	91	9.1983	9.1362	7.83824	9.42428	9.30339	7.7672	9.41249	9.16477
Tubulin beta chain	TUBB	P07437;Q13509;Q13509-2;Q9BUF5;A6NNZ2;Q9H4B7;CON__ENSEMBL:ENSBTAP00000025008	P07437	14	22	20	14	20	22	23	5	4	61.9	16.4	13.1	49.67	0	79	9.19642	9.27685	9.19926	9.26014	9.1183	9.18718	9.23345	9.38462
Probable ATP-dependent RNA helicase DDX17	DDX17	Q92841;Q92841-3;Q92841-1;Q92841-2	Q92841;Q92841-3;Q92841-1;Q92841-2	0	26	27	2	28	28	33	23	23	45.4	35.4	35.4	80.272	0	94	9.18527	9.24797	6	9.29802	9.41662	7.4872	9.35447	9.47963
Enhancer of rudimentary homolog	ERH	P84090	P84090	5	5	7	1	5	5	7	7	7	62.5	62.5	62.5	12.259	0	42	9.14997	8.70309	8.56646	8.53099	9.54768	7.39377	8.61432	9.03266
ADP/ATP translocase 3;ADP/ATP translocase 1	SLC25A6;SLC25A4	P12236;P12235	P12236;P12235	9	9	9	4	8	8	13	13	5	45.6	45.6	25.2	32.866	0	49	9.13877	8.89263	9.16313	9.08522	9.16337	8.85243	8.79509	9.00307
Heat shock protein HSP 90-beta	HSP90AB1	P08238;Q14568;Q58FF7	P08238	9	19	20	8	15	17	22	22	14	38.4	38.4	25.7	83.263	0	72	9.11608	8.94474	8.79714	9.10948	9.30227	8.61037	8.89917	9.15866
Splicing factor, proline- and glutamine-rich	SFPQ	P23246;P23246-2	P23246;P23246-2	2	13	15	2	15	14	17	16	16	27.2	25.7	25.7	76.149	0	53	9.10481	8.88485	7.87768	9.11767	9.386	7.58623	8.99848	9.1025
Protein-L-isoaspartate(D-aspartate) O-methyltransferase	PCMT1	P22061;P22061-2	P22061;P22061-2	9	7	7	9	6	9	9	9	9	62.6	62.6	62.6	24.636	0	57	9.0955	9.10812	9.34143	8.78711	8.96862	9.1518	8.92539	9.20071
D-3-phosphoglycerate dehydrogenase	PHGDH	O43175	O43175	11	14	14	10	13	14	17	17	17	39.2	39.2	39.2	56.65	0	80	9.07442	9.01784	8.9892	9.08436	9.13701	8.81684	8.95108	9.19767
Non-POU domain-containing octamer-binding protein	NONO	Q15233;Q15233-2	Q15233;Q15233-2	3	13	17	1	11	9	19	19	18	45.9	45.9	43.7	54.231	0	54	9.07306	8.67212	7.9705	8.95086	9.40878	6.5382	8.79922	8.89031
Protein argonaute-2	AGO2	Q9UKV8;Q9UKV8-2	Q9UKV8;Q9UKV8-2	3	18	17	1	20	20	24	24	18	36.3	36.3	26.5	97.207	0	77	9.05938	9.12665	8.66743	9.09367	9.23902	8.49063	9.20006	9.32658
Sequestosome-1	SQSTM1	Q13501;Q13501-2	Q13501;Q13501-2	14	12	9	11	5	7	18	18	18	63.6	63.6	63.6	47.687	0	58	9.03481	8.62783	9.2694	8.919	8.74898	8.89712	8.30307	8.45231
Protein transport protein Sec16A	SEC16A	O15027;O15027-5;O15027-4;O15027-2;O15027-3	O15027;O15027-5;O15027-4;O15027-2;O15027-3	1	23	26	3	22	22	30	30	30	25.1	25.1	25.1	233.51	0	78	8.99984	8.99698	6.86236	9.07715	9.2546	7.92267	9.07606	9.23149
Polyadenylate-binding protein 4	PABPC4	Q13310-2;Q13310-3;Q13310	Q13310-2;Q13310-3;Q13310	3	17	18	4	23	18	24	15	15	42.5	30.3	30.3	69.578	0	44	8.98403	9.07635	7.19598	9.10765	9.20268	7.31233	9.29818	9.19568
PEST proteolytic signal-containing nuclear protein	PCNP	Q8WW12;Q8WW12-2;Q8WW12-3	Q8WW12;Q8WW12-2	3	5	5	4	6	7	7	7	7	39.9	39.9	39.9	18.925	0	27	8.97926	8.927	8.35811	9.26229	8.90455	8.46749	8.88753	9.16749
26S proteasome non-ATPase regulatory subunit 11	PSMD11	O00231;O00231-2	O00231;O00231-2	12	10	13	0	1	2	16	16	16	39.8	39.8	39.8	47.463	0	37	8.97255	7.33808	8.92379	8.68216	9.17499	6	6.83958	7.76664
DnaJ homolog subfamily C member 10	DNAJC10	Q8IXB1;Q8IXB1-2;Q8IXB1-3	Q8IXB1;Q8IXB1-2;Q8IXB1-3	1	9	15	0	8	16	19	19	19	29.3	29.3	29.3	91.079	0	41	8.96921	8.73233	7.54059	8.42233	9.39716	6	8.30681	9.1514
Fatty acid synthase;[Acyl-carrier-protein] S-acetyltransferase;[Acyl-carrier-protein] S-malonyltransferase;3-oxoacyl-[acyl-carrier-protein] synthase;3-oxoacyl-[acyl-carrier-protein] reductase;3-hydroxyacyl-[acyl-carrier-protein] dehydratase;Enoyl-[acyl-carrier-protein] reductase;Oleoyl-[acyl-carrier-protein] hydrolase	FASN	P49327	P49327	17	13	23	11	9	15	29	29	29	20	20	20	273.42	0	75	8.96874	8.72383	8.92978	8.68714	9.16268	8.79915	8.39125	8.85277
A-kinase anchor protein 8	AKAP8	O43823	O43823	1	14	16	0	14	15	18	18	18	34.8	34.8	34.8	76.107	0	62	8.9493	8.94825	7.54562	9.09868	9.13963	6	9.09892	9.14836
Dedicator of cytokinesis protein 7	DOCK7	Q96N67-3;Q96N67-2;Q96N67-4;Q96N67-6;Q96N67;Q96N67-5;Q96N67-7;Q8NF50;Q96HP0;Q8NF50-4;Q8NF50-3;Q8NF50-2	Q96N67-3;Q96N67-2;Q96N67-4;Q96N67-6;Q96N67;Q96N67-5;Q96N67-7	23	11	15	6	4	5	27	27	27	17.4	17.4	17.4	238.53	0	44	8.9405	8.18952	9.20817	8.52533	8.82327	8.48517	7.69027	8.03945
Proteasome subunit alpha type-6	PSMA6	P60900;P60900-2;P60900-3	P60900;P60900-2	8	4	6	0	0	0	9	9	9	37	37	37	27.399	0	19	8.92988	6	9.24443	8.20542	8.80387	6	6	6
Clathrin heavy chain 1	CLTC	Q00610;Q00610-2;P53675;P53675-2	Q00610;Q00610-2	6	20	22	2	17	23	27	27	27	21.9	21.9	21.9	191.61	0	66	8.91451	8.83492	8.15152	8.91099	9.17826	7.73763	8.7435	9.15918
26S proteasome non-ATPase regulatory subunit 2	PSMD2	Q13200;Q13200-3;Q13200-2	Q13200;Q13200-3;Q13200-2	12	9	11	0	0	1	13	13	13	19.4	19.4	19.4	100.2	0	26	8.90552	7.23754	9.11418	8.50308	8.89997	6	6	7.71466
Proteasome subunit alpha type-7;Proteasome subunit alpha type-7-like	PSMA7;PSMA8	O14818;O14818-2;Q8TAA3;Q8TAA3-2;Q8TAA3-5;O14818-4	O14818;O14818-2;Q8TAA3;Q8TAA3-2;Q8TAA3-5	7	5	7	0	1	1	9	9	9	46.4	46.4	46.4	27.887	0	19	8.88035	7.24209	9.04509	8.59141	8.8909	6	7.26141	7.53314
GrpE protein homolog 1, mitochondrial	GRPEL1	Q9HAV7	Q9HAV7	4	7	8	3	11	8	11	11	11	67.3	67.3	67.3	24.279	0	58	8.87463	9.08148	8.26802	8.86617	9.12307	7.9389	9.35345	9.10571
Histone H1.2	HIST1H1C	P16403	P16403	2	6	5	1	7	7	8	8	3	27.7	27.7	9.9	21.364	0	29	8.86703	9.00975	7.65369	9.12107	8.92544	7.31904	9.15497	9.20911
Probable ATP-dependent RNA helicase DDX6	DDX6	P26196	P26196	1	8	7	0	9	9	10	10	10	34.4	34.4	34.4	54.416	0	39	8.86344	8.96798	7.30031	9.11906	8.93208	6	9.26597	8.97399
Mitotic spindle assembly checkpoint protein MAD1	MAD1L1	Q9Y6D9;Q9Y6D9-3	Q9Y6D9;Q9Y6D9-3	14	10	16	0	0	0	18	18	18	33.8	33.8	33.8	83.066	0	30	8.85272	6	8.99582	8.41991	8.94636	6	6	6
Serine/arginine-rich splicing factor 7	SRSF7	Q16629;Q16629-3;Q16629-2;Q16629-4	Q16629;Q16629-3;Q16629-2;Q16629-4	2	4	4	2	8	6	8	7	7	34.5	34.5	34.5	27.366	0	23	8.82898	9.01169	8.54852	8.77581	9.03064	8.59056	9.05173	9.19474
Nuclear mitotic apparatus protein 1	NUMA1	Q14980;Q14980-2;Q14980-4;Q14980-3;Q14980-5	Q14980;Q14980-2;Q14980-4;Q14980-3	31	5	4	0	0	0	32	32	32	21.3	21.3	21.3	238.26	0	32	8.82652	6	9.2577	8.04466	7.95962	6	6	6
Guanine nucleotide-binding protein subunit beta-2-like 1	GNB2L1	P63244	P63244	0	11	13	0	14	13	15	15	15	52.7	52.7	52.7	35.076	0	49	8.8261	8.90233	6	8.82931	9.12551	6	9.00056	9.14442
ELAV-like protein 1	ELAVL1	Q15717;Q15717-2;Q12926;P26378;Q12926-2;P26378-4;P26378-2;P26378-5;P26378-3	Q15717;Q15717-2	1	7	8	1	13	13	13	13	13	44.8	44.8	44.8	36.091	0	34	8.80845	8.93005	9.00685	8.51905	8.76624	6.87529	9.06277	9.14323
Protein LSM12 homolog	LSM12	Q3MHD2;Q3MHD2-2	Q3MHD2;Q3MHD2-2	0	6	5	0	6	4	8	8	8	57.9	57.9	57.9	21.701	0	26	8.80729	8.76378	6	8.98171	8.98506	6	8.99684	8.8743
Peroxiredoxin-1	PRDX1	Q06830	Q06830	0	8	11	3	15	11	16	16	12	75.9	75.9	60.8	22.11	0	41	8.80321	9.02261	6	8.80101	9.10534	7.87712	9.29201	9.05158
Heat shock protein beta-1	HSPB1	P04792	P04792	5	6	6	3	6	6	6	6	6	51.7	51.7	51.7	22.782	0	32	8.78586	8.70734	8.66386	8.67682	8.95228	8.4205	8.65773	8.9091
Actin, alpha skeletal muscle;Actin, alpha cardiac muscle 1;Actin, gamma-enteric smooth muscle;Actin, aortic smooth muscle	ACTA1;ACTC1;ACTG2;ACTA2	P68133;P68032;P63267;P62736	P68133;P68032;P63267;P62736	7	17	17	8	16	18	19	4	4	33.4	9	9	42.051	0	39	8.76284	9.19455	7.39131	8.30694	9.17906	7.74179	8.63955	9.62367
Tubulin beta-8 chain	TUBB8	Q3ZCM7	Q3ZCM7	5	11	11	6	10	10	11	2	2	24.5	7.4	7.4	49.775	0	21	8.7589	8.77324	8.39254	8.93729	8.78496	8.62919	8.93487	8.69306
26S proteasome non-ATPase regulatory subunit 6	PSMD6	Q15008;Q15008-4;Q15008-3;Q15008-2	Q15008;Q15008-4;Q15008-3;Q15008-2	10	9	8	0	0	0	11	11	11	33.4	33.4	33.4	45.531	0	19	8.75718	6	8.7713	8.5844	8.86952	6	6	6
26S protease regulatory subunit 6B	PSMC4	P43686;P43686-2	P43686;P43686-2	10	4	7	0	0	0	11	11	11	36.6	36.6	36.6	47.366	0	22	8.75506	6	9.08824	7.82565	8.61761	6	6	6
Annexin A2;Putative annexin A2-like protein	ANXA2;ANXA2P2	P07355;P07355-2;A6NMY6	P07355;P07355-2;A6NMY6	1	6	13	1	20	25	25	25	25	64.3	64.3	64.3	38.604	0	84	8.7387	9.66942	7.55419	8.39372	9.13363	7.53345	9.40331	10.0587
Prelamin-A/C;Lamin-A/C	LMNA	P02545;P02545-2;P02545-6;P02545-3;P02545-5;P02545-4	P02545;P02545-2;P02545-6;P02545-3;P02545-5;P02545-4	7	14	14	2	6	6	15	15	15	27.9	27.9	27.9	74.139	0	40	8.73175	8.28199	8.1025	8.81525	8.92297	7.52722	8.33304	8.51228
Nucleus accumbens-associated protein 1	NACC1	Q96RE7;Q96BF6	Q96RE7	10	6	7	7	5	5	13	13	13	30.7	30.7	30.7	57.258	0	34	8.72593	8.72113	8.80611	8.55222	8.77782	8.88906	8.48562	8.69726
Neuroblast differentiation-associated protein AHNAK	AHNAK	Q09666;Q09666-2	Q09666	13	14	15	9	27	29	37	37	37	19.2	19.2	19.2	629.09	0	71	8.71735	8.91304	8.69596	8.68052	8.7702	8.36188	8.81594	9.19618
Granulins;Acrogranin;Paragranulin;Granulin-1;Granulin-2;Granulin-3;Granulin-4;Granulin-5;Granulin-6;Granulin-7	GRN	P28799;P28799-2;P28799-3	P28799;P28799-2;P28799-3	6	4	4	6	8	7	10	10	10	19.2	19.2	19.2	63.544	0	19	8.71214	8.79376	8.89499	8.61297	8.54506	9.00877	8.61732	8.63466
Programmed cell death protein 6	PDCD6	O75340;O75340-2	O75340;O75340-2	3	6	6	1	5	5	6	6	6	36.6	36.6	36.6	21.868	0	40	8.71054	8.8439	7.63914	8.75731	8.96617	7.12688	9.0269	9.00728
Nucleolysin TIAR	TIAL1	Q01085	Q01085	0	16	15	0	15	15	17	1	1	55.7	5.3	5.3	41.59	0	20	8.71042	8.70754	6	8.78307	8.97	6	8.88503	8.88224
Transformer-2 protein homolog beta	TRA2B	P62995;P62995-3	P62995;P62995-3	2	6	6	2	6	5	7	7	7	28.5	28.5	28.5	33.665	0	28	8.70748	8.79809	8.1661	8.79299	8.88209	8.31804	8.90232	8.94348
Proteasome subunit alpha type-5	PSMA5	P28066;P28066-2	P28066	4	5	5	0	1	1	5	5	5	31.1	31.1	31.1	26.411	0	16	8.69174	7.59131	8.73434	8.5457	8.76453	6	7.6836	7.83761
26S proteasome non-ATPase regulatory subunit 7	PSMD7	P51665	P51665	6	6	7	0	0	0	9	9	9	41.7	41.7	41.7	37.025	0	19	8.68229	6	8.82223	8.28664	8.76782	6	6	6
Importin subunit alpha-1	KPNA2	P52292	P52292	3	9	10	1	6	11	13	13	13	37.4	37.4	37.4	57.861	0	39	8.67535	8.74056	7.99559	8.7714	8.86383	7.50307	8.72174	9.03822
Protein transport protein Sec24C	SEC24C	P53992;P53992-2	P53992	0	13	13	0	13	14	16	16	16	22.1	22.1	22.1	118.32	0	43	8.6724	8.71484	6	8.75309	8.92666	6	8.76492	8.98848
Proteasome subunit alpha type-2	PSMA2	P25787	P25787	6	5	6	0	1	1	7	7	7	37.2	37.2	37.2	25.898	0	13	8.65704	7.04833	8.70641	8.33443	8.80435	6	7.24529	7.20249
ADP/ATP translocase 2;ADP/ATP translocase 2, N-terminally processed	SLC25A5	P05141;Q9H0C2	P05141	11	10	9	7	8	7	12	4	4	36.2	15.8	15.8	32.852	0	20	8.6434	8.39791	8.76839	8.60724	8.51639	8.73472	8.12238	7.87214
Proteasome subunit alpha type-1	PSMA1	P25786;P25786-2	P25786;P25786-2	4	4	6	0	0	0	7	7	7	39.9	39.9	39.9	29.555	0	14	8.64178	6	8.73335	8.21227	8.78584	6	6	6
Thyroid hormone receptor-associated protein 3	THRAP3	Q9Y2W1	Q9Y2W1	4	4	10	0	1	1	10	10	10	16.1	16.1	16.1	108.66	0	16	8.64072	7.2405	8.17537	7.86193	9.03711	6	7.35925	7.46724
Putative pre-mRNA-splicing factor ATP-dependent RNA helicase DHX15	DHX15	O43143	O43143	1	11	11	1	15	14	18	18	18	29.2	29.2	29.2	90.932	0	51	8.61995	8.75719	7.06569	8.67186	8.88598	6.82842	8.91871	8.94406
DBIRD complex subunit ZNF326	ZNF326	Q5BKZ1;Q5BKZ1-3;Q5BKZ1-2	Q5BKZ1	0	8	8	0	11	10	12	12	12	34.7	34.7	34.7	65.653	0	43	8.61567	8.82831	6	8.77003	8.81245	6	9.07562	8.91916
Protein SEC13 homolog	SEC13	P55735;P55735-2;P55735-3	P55735;P55735-2;P55735-3	0	5	5	0	4	6	7	7	7	44.1	44.1	44.1	35.54	0	32	8.61037	8.71624	6	8.79166	8.78119	6	8.73027	9.01009
Brain acid soluble protein 1	BASP1	P80723;P80723-2	P80723;P80723-2	1	3	5	1	8	4	8	8	8	69.2	69.2	69.2	22.693	0	25	8.60566	8.74396	7.38306	8.40799	8.96848	7.75186	9.04352	8.70057
Protein FAM192A	FAM192A	Q9GZU8	Q9GZU8	3	4	4	3	6	4	7	7	7	33.5	33.5	33.5	28.912	0	23	8.59349	8.28957	8.67258	8.61212	8.47224	8.19689	8.35096	8.30673
Proteasome subunit beta type-1	PSMB1	P20618	P20618	5	4	5	0	1	1	6	6	6	31.5	31.5	31.5	26.489	0	18	8.58376	6.87833	8.74772	7.7513	8.72809	6	6.91682	7.15875
Calmodulin	CALM1	P62158	P62158	1	3	3	1	5	5	5	5	5	40.9	40.9	40.9	16.837	0	24	8.57687	8.90914	7.73793	8.51152	8.87677	7.85837	9.05269	9.09079
Protein FAM98A	FAM98A	Q8NCA5;Q8NCA5-2	Q8NCA5;Q8NCA5-2	0	7	6	0	7	7	7	7	6	18.9	18.9	16.2	55.4	0	32	8.56621	8.57357	6	8.74244	8.74217	6	8.52165	8.8984
T-complex protein 1 subunit beta	CCT2	P78371;P78371-2	P78371;P78371-2	5	6	9	5	5	10	11	11	11	29.5	29.5	29.5	57.488	0	24	8.56533	8.40615	8.00497	8.42818	8.86541	8.05111	7.94377	8.75126
Heat shock 70 kDa protein 6;Putative heat shock 70 kDa protein 7	HSPA6;HSPA7	P17066;P48741	P17066;P48741	8	9	9	9	9	9	10	1	1	14.5	1.7	1.7	71.027	0	6	8.55628	8.43448	8.81058	8.31735	8.35367	8.62088	8.2668	8.32895
Serine/arginine repetitive matrix protein 2	SRRM2	Q9UQ35;Q9UQ35-2;Q9UQ35-3	Q9UQ35	12	3	5	1	0	1	13	13	13	7.8	7.8	7.8	299.61	0	16	8.5417	7.31122	8.88195	7.83262	8.331	7.51842	6	7.45379
26S proteasome non-ATPase regulatory subunit 1	PSMD1	Q99460;Q99460-2	Q99460;Q99460-2	8	4	7	0	0	1	10	10	10	21.1	21.1	21.1	105.84	0	19	8.53318	7.01592	8.70545	8.18259	8.56136	6	6	7.49304
26S protease regulatory subunit 7	PSMC2	P35998;P35998-2	P35998;P35998-2	9	4	9	0	0	0	12	12	12	33.3	33.3	33.3	48.633	0	14	8.52547	6	8.69817	7.88619	8.63342	6	6	6
26S protease regulatory subunit 8	PSMC5	P62195;P62195-2;Q8NB90;Q8NB90-3;Q8NB90-2	P62195;P62195-2	10	3	6	0	0	0	10	10	10	35.5	35.5	35.5	45.626	0	9	8.51986	6	8.915	7.49547	8.14464	6	6	6
Vimentin	VIM	P08670;P17661;P41219;P41219-2	P08670	3	13	14	2	22	29	31	28	27	67.6	64.2	62.2	53.651	0	67	8.50422	9.11271	7.30168	8.36614	8.84854	7.05576	8.89994	9.48903
26S proteasome non-ATPase regulatory subunit 8	PSMD8	P48556	P48556	3	3	4	0	0	1	4	4	4	22.6	22.6	22.6	39.611	0	11	8.50349	6	8.63235	8.09729	8.60458	6	6	6
Polyadenylate-binding protein 2	PABPN1	Q86U42;Q86U42-2;Q92843-2;A6NDY0;A6NDY0-2;A6NDY0-4	Q86U42;Q86U42-2;Q92843-2	1	5	6	0	6	5	6	6	6	41.5	41.5	41.5	32.749	0	23	8.50318	8.48595	7.39219	8.54464	8.76382	6	8.66811	8.6559
26S proteasome non-ATPase regulatory subunit 4	PSMD4	P55036;P55036-2;A2A3N6	P55036	5	3	5	0	0	0	5	5	5	19.9	19.9	19.9	40.736	0	9	8.49868	6	8.75599	7.9515	8.45672	6	6	6
Serine/arginine-rich splicing factor 6	SRSF6	Q13247;Q13247-3;Q08170	Q13247;Q13247-3	1	4	4	1	5	4	5	5	4	15.4	15.4	12.8	39.586	0	18	8.49749	8.48263	6.91175	8.64005	8.69766	6.68096	8.66018	8.65265
Transcription factor AP-2-alpha;Transcription factor AP-2-beta;Transcription factor AP-2-epsilon;Transcription factor AP-2 gamma	TFAP2A;TFAP2B;TFAP2E;TFAP2C	P05549;P05549-5;P05549-6;Q92481;Q6VUC0;P05549-2;Q92481-2;Q92754;Q92754-2	P05549;P05549-5;P05549-6;Q92481;Q6VUC0;P05549-2;Q92481-2;Q92754;Q92754-2	2	9	7	2	8	7	10	10	8	25.9	25.9	23.3	48.062	0	35	8.49473	8.57765	7.91035	8.60852	8.65312	7.95814	8.58573	8.81847
Clathrin light chain A	CLTA	P09496-2;P09496;P09496-5;P09496-4;P09496-3	P09496-2;P09496;P09496-5;P09496-4;P09496-3	0	4	3	0	4	4	5	5	5	22.5	22.5	22.5	23.662	0	21	8.49447	8.40913	6	8.6703	8.67081	6	8.51069	8.64882
Annexin A7	ANXA7	P20073;P20073-2	P20073;P20073-2	0	5	7	0	8	7	8	8	8	24.8	24.8	24.8	52.739	0	28	8.49281	8.49817	6	8.45693	8.81073	6	8.58536	8.74802
Peroxiredoxin-4	PRDX4	Q13162	Q13162	4	7	7	1	7	7	8	5	5	42.4	35.4	35.4	30.54	0	25	8.48708	8.19461	8.18851	8.50074	8.65297	6	8.27012	8.45231
Nucleolar RNA helicase 2	DDX21	Q9NR30;Q9NR30-2;Q9BQ39	Q9NR30;Q9NR30-2	4	11	13	3	23	24	26	26	26	42.4	42.4	42.4	87.343	0	63	8.47938	9.03486	7.69151	8.52692	8.71524	7.53926	9.05107	9.32042
Lupus La protein	SSB	P05455	P05455	0	5	7	1	7	7	9	9	9	27	27	27	46.836	0	25	8.47364	8.50188	6	8.59763	8.69625	7.30533	8.44826	8.81417
Nucleolysin TIA-1 isoform p40	TIA1	P31483;P31483-3	P31483;P31483-3	1	10	10	0	10	10	12	2	2	45.9	8.8	8.8	42.963	0	9	8.4728	8.6223	6	8.56246	8.72094	6	8.67728	8.89298
LIM domain and actin-binding protein 1	LIMA1	Q9UHB6;Q9UHB6-4;Q9UHB6-2;Q9UHB6-5;Q9UHB6-3	Q9UHB6;Q9UHB6-4;Q9UHB6-2;Q9UHB6-5;Q9UHB6-3	0	1	14	0	20	33	33	33	33	55.6	55.6	55.6	85.225	0	66	8.47135	9.2543	6	6	8.94847	6	8.88433	9.66481
Peptidyl-prolyl cis-trans isomerase A;Peptidyl-prolyl cis-trans isomerase A, N-terminally processed	PPIA	P62937;Q9Y536;P62937-2;P0DN26;F5H284;A0A0B4J2A2;A0A075B759	P62937	2	4	3	2	2	2	4	4	4	36.4	36.4	36.4	18.012	0	8	8.46876	8.39367	8.04988	8.70222	8.42636	8.45312	8.28598	8.42423
KH domain-containing, RNA-binding, signal transduction-associated protein 1	KHDRBS1	Q07666;Q07666-2;Q07666-3;Q5VWX1	Q07666;Q07666-2;Q07666-3	0	5	6	0	5	6	7	7	7	16.3	16.3	16.3	48.227	0	20	8.46758	8.57411	6	8.49086	8.75649	6	8.58041	8.87195
Protein transport protein Sec23B	SEC23B	Q15437	Q15437	0	7	8	0	10	11	11	11	10	19	19	17.5	86.478	0	26	8.46677	8.5838	6	8.42667	8.78655	6	8.69613	8.81547
ATP-dependent RNA helicase DDX1	DDX1	Q92499;Q92499-3;Q92499-2	Q92499;Q92499-3;Q92499-2	1	7	7	0	10	8	13	13	13	30.5	30.5	30.5	82.431	0	27	8.46481	8.46948	6.44576	8.59864	8.67688	6	8.60404	8.68347
UPF0568 protein C14orf166	C14orf166	Q9Y224	Q9Y224	0	4	5	0	7	7	7	7	7	32.8	32.8	32.8	28.068	0	29	8.46063	8.68276	6	8.5983	8.67201	6	8.84779	8.86963
PDZ domain-containing protein GIPC1	GIPC1	O14908;O14908-2	O14908;O14908-2	5	4	4	4	3	5	6	6	6	22.5	22.5	22.5	36.049	0	26	8.45294	8.46605	8.43654	8.31643	8.56914	8.52888	8.03575	8.63427
26S proteasome non-ATPase regulatory subunit 3	PSMD3	O43242;O43242-2	O43242;O43242-2	6	5	6	0	0	0	7	7	7	22.8	22.8	22.8	60.977	0	14	8.44711	6	8.70469	7.88708	8.40855	6	6	6
T-complex protein 1 subunit alpha	TCP1	P17987	P17987	0	0	1	0	0	1	2	2	2	6.5	6.5	6.5	60.343	0	1	8.44552	6.92703	6	6	8.92264	6	6	7.40415
tRNA-splicing ligase RtcB homolog	C22orf28	Q9Y3I0	Q9Y3I0	1	10	11	0	11	11	12	12	12	33.9	33.9	33.9	55.21	0	43	8.43917	8.65245	6.80757	8.62135	8.60218	6	8.80695	8.84911
Stromal cell-derived factor 2-like protein 1	SDF2L1	Q9HCN8	Q9HCN8	0	3	3	0	3	3	3	3	3	35.7	35.7	35.7	23.598	0	20	8.4342	8.49236	6	8.72304	8.45759	6	8.73609	8.58832
Nucleolysin TIA-1 isoform p40	TIA1	P31483-2	P31483-2	1	10	10	0	10	10	12	6	0	44.3	29.1	0	41.8	0	23	8.4334	8.45425	6.48937	8.64018	8.5729	6	8.7292	8.50213
26S proteasome non-ATPase regulatory subunit 13	PSMD13	Q9UNM6;Q9UNM6-2	Q9UNM6;Q9UNM6-2	5	3	7	0	0	0	9	9	9	27.4	27.4	27.4	42.945	0	10	8.42899	6	8.5137	7.90501	8.60083	6	6	6
NF-kappa-B-repressing factor	NKRF	O15226;O15226-2	O15226;O15226-2	0	8	12	0	11	12	14	14	14	29	29	29	77.672	0	38	8.42863	8.49295	6	8.34803	8.76497	6	8.57392	8.74702
Poly(rC)-binding protein 2;Poly(rC)-binding protein 3	PCBP2;PCBP3	Q15366;Q15366-4;Q15366-5;Q15366-7;Q15366-8;Q15366-6;Q15366-3;Q15366-2;P57721;P57721-2;P57721-3;P57721-5;P57721-4	Q15366;Q15366-4;Q15366-5;Q15366-7;Q15366-8;Q15366-6;Q15366-3;Q15366-2;P57721;P57721-2;P57721-3;P57721-5;P57721-4	0	5	6	0	5	5	6	4	4	20	11.5	11.5	38.58	0	11	8.4143	8.47572	6	8.43556	8.7043	6	8.57082	8.72004
Proteasome subunit alpha type-3	PSMA3	P25788;P25788-2	P25788;P25788-2	4	3	5	0	0	0	5	5	5	22.7	22.7	22.7	28.433	0	13	8.40867	6	8.38335	7.96367	8.63854	6	6	6
UPF0378 protein KIAA0100	KIAA0100	Q14667;Q14667-2;Q14667-3	Q14667;Q14667-2;Q14667-3	1	2	2	0	2	2	2	2	2	0.9	0.9	0.9	253.7	0	4	8.40826	8.08753	8.44245	8.39033	8.38987	6	8.07118	8.39651
Dynein light chain 1, cytoplasmic	DYNLL1	P63167	P63167	3	4	4	2	5	5	5	5	4	51.7	51.7	39.3	10.366	0	23	8.40453	8.44487	8.13399	8.4645	8.52364	7.78402	8.53023	8.63924
Histone H2B type F-S;Histone H2B type 1-L;Histone H2B type 1-N;Histone H2B type 1-H;Histone H2B type 1-D;Histone H2B type 1-K;Histone H2B type 1-M;Histone H2B type 2-F;Histone H2B type 1-C/E/F/G/I;Histone H2B type 1-B;Histone H2B type 2-E;Histone H2B type 3-B;Histone H2B type 1-O;Histone H2B type 1-J	H2BFS;HIST1H2BL;HIST1H2BN;HIST1H2BH;HIST1H2BD;HIST1H2BK;HIST1H2BM;HIST2H2BF;HIST1H2BC;HIST1H2BB;HIST2H2BE;HIST3H2BB;HIST1H2BO;HIST1H2BJ	P57053;Q99880;Q99877;Q93079;P58876;O60814;Q99879;Q5QNW6;P62807;Q5QNW6-2;P33778;Q16778;Q8N257;P23527;P06899;Q96A08	P57053;Q99880;Q99877;Q93079;P58876;O60814;Q99879;Q5QNW6;P62807;Q5QNW6-2;P33778;Q16778;Q8N257;P23527;P06899	1	2	3	2	4	5	5	5	5	46.8	46.8	46.8	13.944	0	17	8.40402	8.74855	7.53719	8.32226	8.71273	8.47541	8.57342	9.0035
BAG family molecular chaperone regulator 4	BAG4	O95429;O95429-2	O95429;O95429-2	0	8	8	0	6	7	8	8	8	34.4	34.4	34.4	49.593	0	31	8.40302	8.28162	6	8.55124	8.60529	6	8.35528	8.54053
DnaJ homolog subfamily B member 11	DNAJB11	Q9UBS4	Q9UBS4	1	5	5	2	7	4	7	7	7	30.2	30.2	30.2	40.513	0	17	8.39609	8.47226	7.30685	8.69684	8.35982	7.50564	8.77164	8.4263
Protein transport protein Sec31A	SEC31A	O94979;O94979-6;O94979-3;O94979-10;O94979-4;O94979-9;O94979-2;O94979-8;O94979-7;O94979-5	O94979;O94979-6;O94979-3;O94979-10;O94979-4;O94979-9;O94979-2;O94979-8;O94979-7	1	10	9	2	6	6	12	12	12	13	13	13	133.01	0	23	8.39426	8.1807	7.13162	8.57651	8.54776	7.29699	8.08146	8.49743
Splicing factor 1	SF1	Q15637-2;Q15637-4;Q15637-6;Q15637-3;Q15637;Q15637-5;Q15637-7	Q15637-2;Q15637-4;Q15637-6;Q15637-3;Q15637;Q15637-5;Q15637-7	0	7	7	0	4	3	8	8	8	16.8	16.8	16.8	68.632	0	22	8.39389	7.90929	6	8.50267	8.62825	6	8.22324	7.88224
Ubiquitin-associated protein 2-like	UBAP2L	Q14157-1;Q14157-4;Q14157;Q14157-3;Q14157-5	Q14157-1;Q14157-4;Q14157;Q14157-3;Q14157-5	0	5	7	0	9	8	11	11	11	22.5	22.5	22.5	103.93	0	27	8.38802	8.54314	6	8.43914	8.66105	6	8.73582	8.70199
Alpha-enolase	ENO1	P06733;P06733-2;P13929;P09104;P13929-3;P09104-2;P13929-2	P06733;P06733-2	1	7	7	4	8	8	8	8	8	26	26	26	47.168	0	28	8.38445	8.54796	7.15746	8.49675	8.60078	8.14395	8.63592	8.68817
Tripartite motif-containing protein 29	TRIM29	Q14134;Q14134-2	Q14134;Q14134-2	3	6	7	0	4	2	7	7	7	14.5	14.5	14.5	65.834	0	17	8.38116	7.63107	7.9141	8.62519	8.33774	6	7.8784	7.72191
Titin	TTN	Q8WZ42;Q8WZ42-3;Q8WZ42-10;Q8WZ42-9;Q8WZ42-5;Q8WZ42-2;Q8WZ42-8;Q8WZ42-13;Q8WZ42-12	Q8WZ42;Q8WZ42-3;Q8WZ42-10;Q8WZ42-9;Q8WZ42-5;Q8WZ42-2;Q8WZ42-8;Q8WZ42-13;Q8WZ42-12	0	1	1	1	1	1	1	1	1	0	0	0	3816	0.009434	5	8.37563	8.74016	6	8.62231	8.4674	9.04786	8.25881	8.54564
T-complex protein 1 subunit gamma	CCT3	P49368;P49368-2	P49368;P49368-2	1	6	7	1	3	6	8	8	8	23.9	23.9	23.9	60.533	0	22	8.37277	7.96569	7.6988	8.32525	8.64964	6.86224	7.49498	8.3778
Poly(rC)-binding protein 1	PCBP1	Q15365	Q15365	0	5	5	1	6	5	6	6	4	31.2	31.2	22.5	37.497	0	22	8.36798	8.38243	6	8.41714	8.64218	7.43377	8.5155	8.5668
26S proteasome non-ATPase regulatory subunit 12	PSMD12	O00232;O00232-2	O00232;O00232-2	6	4	6	0	0	0	6	6	6	19.7	19.7	19.7	52.904	0	8	8.35482	6	8.4215	8.00915	8.4956	6	6	6
rRNA 2-O-methyltransferase fibrillarin	FBL	P22087;A6NHQ2	P22087	3	7	7	5	6	8	8	8	8	28.7	28.7	28.7	33.784	0	27	8.35131	8.5412	7.56717	8.46078	8.54134	7.87191	8.52722	8.80068
Galectin-1	LGALS1	P09382	P09382	2	5	5	1	11	10	11	11	11	76.3	76.3	76.3	14.716	0	42	8.35028	9.18581	7.48347	8.1878	8.68797	6.84598	9.38716	9.33367
4F2 cell-surface antigen heavy chain	SLC3A2	P08195;P08195-3;P08195-2;P08195-4	P08195;P08195-3;P08195-2;P08195-4	3	5	5	4	8	6	11	11	11	24.9	24.9	24.9	67.993	0	23	8.34478	8.3972	7.90587	8.43249	8.49468	8.04575	8.49733	8.50965
5-3 exoribonuclease 2	XRN2	Q9H0D6;Q9H0D6-2	Q9H0D6;Q9H0D6-2	0	5	9	0	9	9	12	12	12	20.3	20.3	20.3	108.58	0	24	8.34198	8.48313	6	8.31886	8.65413	6	8.60262	8.70928
60 kDa heat shock protein, mitochondrial	HSPD1	P10809;P10809-2	P10809	0	8	6	2	2	1	9	9	9	24.3	24.3	24.3	61.054	0	17	8.3348	8.00369	6	8.59992	8.39877	7.78561	7.95985	8.1771
Stromal cell-derived factor 2	SDF2	Q99470	Q99470	0	4	4	1	4	3	5	5	5	33.6	33.6	33.6	23.026	0	12	8.33067	8.16265	6	8.54442	8.46553	7.08354	8.36212	8.28769
NHP2-like protein 1;NHP2-like protein 1, N-terminally processed	NHP2L1	P55769	P55769	0	4	4	0	4	5	5	5	5	28.1	28.1	28.1	14.173	0	19	8.32803	8.4338	6	8.39386	8.59198	6	8.47674	8.71165
Bcl-2-associated transcription factor 1	BCLAF1	Q9NYF8-3	Q9NYF8-3	2	2	8	0	0	0	8	8	1	12.5	12.5	1.8	100.23	0	11	8.32246	6	7.58534	7.02173	8.76443	6	6	6
RNA-binding protein Raly	RALY	Q9UKM9;Q9UKM9-2	Q9UKM9;Q9UKM9-2	0	5	5	0	6	6	7	7	7	28.4	28.4	28.4	32.463	0	18	8.31364	8.4674	6	8.46787	8.51054	6	8.60736	8.67684
Leucine-rich repeat and calponin homology domain-containing protein 3	LRCH3	Q96II8;Q96II8-4;Q96II8-2;Q96II8-3;Q9Y2L9;Q9Y2L9-2;Q9Y2L9-3	Q96II8;Q96II8-4;Q96II8-2;Q96II8-3	7	4	3	4	3	3	7	7	7	13.6	13.6	13.6	86.082	0	16	8.31172	8.02298	8.66352	7.81492	7.94863	8.28749	7.58516	7.92412
26S protease regulatory subunit 10B	PSMC6	P62333	P62333	5	1	3	0	0	0	5	5	5	19.5	19.5	19.5	44.172	0	6	8.31156	6	8.61077	7.33337	8.26736	6	6	6
Histone-lysine N-methyltransferase SETD2	SETD2	Q9BYW2	Q9BYW2	1	1	1	0	1	1	1	1	1	0.3	0.3	0.3	287.59	0.0028369	3	8.30458	7.97728	8.34891	8.31806	8.23957	6	7.95212	8.29037
Putative RNA-binding protein 3	RBM3	P98179	P98179	0	3	5	0	4	4	5	5	5	31.2	31.2	31.2	17.17	0	19	8.30388	8.24469	6	8.30788	8.60289	6	8.34635	8.4843
Far upstream element-binding protein 1	FUBP1	Q96AE4;Q96AE4-2;Q96I24;Q96I24-2	Q96AE4;Q96AE4-2	0	7	8	0	8	8	10	10	9	23.1	23.1	21.9	67.56	0	27	8.30206	8.39107	6	8.3947	8.54812	6	8.50192	8.62387
Proteasome subunit alpha type-4	PSMA4	P25789;P25789-2	P25789	2	3	5	0	0	0	5	5	5	26.8	26.8	26.8	29.483	0	8	8.29469	6	8.22766	8.01229	8.5045	6	6	6
LanC-like protein 1	LANCL1	O43813	O43813	4	1	2	1	2	2	4	4	4	15.3	15.3	15.3	45.283	0	11	8.28828	7.79583	8.65306	7.67007	7.93462	7.9184	7.80914	7.60389
SWI/SNF-related matrix-associated actin-dependent regulator of chromatin subfamily E member 1	SMARCE1	Q969G3;Q969G3-2;Q969G3-6;Q969G3-5;Q969G3-3;Q969G3-4	Q969G3;Q969G3-2;Q969G3-6;Q969G3-5;Q969G3-3;Q969G3-4	3	4	5	0	6	4	8	8	8	29	29	29	46.649	0	18	8.28585	7.98834	7.80173	8.15296	8.57266	6	8.19273	8.13414
Proteasome subunit beta type-4	PSMB4	P28070	P28070	3	2	4	0	0	0	4	4	4	24.6	24.6	24.6	29.204	0	5	8.27926	6	8.3934	7.69238	8.43778	6	6	6
26S protease regulatory subunit 6A	PSMC3	P17980	P17980	5	3	3	0	0	0	7	7	7	26.7	26.7	26.7	49.203	0	10	8.27892	6	8.61223	7.71673	8.03603	6	6	6
YTH domain family protein 1	YTHDF1	Q9BYJ9;Q9BYJ9-2	Q9BYJ9	0	7	7	0	6	6	9	9	4	22	22	14	60.873	0	20	8.27579	8.32529	6	8.35488	8.53113	6	8.54097	8.45782
Heat shock protein 105 kDa	HSPH1	Q92598;Q92598-2;Q92598-3;Q92598-4;O95757	Q92598;Q92598-2;Q92598-3;Q92598-4	2	7	8	2	5	8	10	10	9	17.1	17.1	15.5	96.864	0	18	8.27455	8.24233	7.58844	8.34355	8.48454	7.92673	7.95421	8.54367
Filamin-A	FLNA	P21333;P21333-2	P21333;P21333-2	0	10	11	0	9	15	18	18	18	12.7	12.7	12.7	280.74	0	30	8.27369	8.26172	6	8.3772	8.51195	6	7.97886	8.65594
Tastin	TROAP	Q12815;Q12815-2;Q12815-3	Q12815	3	6	7	0	0	0	7	7	7	16.2	16.2	16.2	83.856	0	9	8.26591	6	7.694	8.25885	8.50849	6	6	6
Chromosome-associated kinesin KIF4A	KIF4A	O95239;O95239-2;Q2VIQ3	O95239;O95239-2	6	4	6	10	5	5	10	10	10	10.8	10.8	10.8	139.88	0	23	8.25828	8.27041	8.48366	8.08008	8.07536	8.51722	8.03189	8.08817
Cyclin-dependent kinase 2	CDK2	P24941;P24941-2	P24941;P24941-2	5	4	5	0	0	0	6	4	4	27.9	21.5	21.5	33.929	0	9	8.25704	6	8.11002	7.97653	8.50329	6	6	6
Serine/arginine-rich splicing factor 10	SRSF10	O75494;O75494-3;O75494-4;O75494-5;O75494-6;O75494-2;Q8WXF0	O75494;O75494-3;O75494-4;O75494-5;O75494-6;O75494-2	0	1	3	0	4	3	4	4	4	18.3	18.3	18.3	31.3	0	13	8.25005	8.64647	6	8.30554	8.52043	6	8.40054	9.0325
Proteasome subunit beta type-6	PSMB6	P28072	P28072	3	0	1	0	0	0	3	3	3	13.4	13.4	13.4	25.357	0	3	8.24818	6	8.6656	6	7.83401	6	6	6
Hsc70-interacting protein;Putative protein FAM10A4;Putative protein FAM10A5	ST13;ST13P4;ST13P5	P50502;Q8IZP2;Q8NFI4	P50502;Q8IZP2;Q8NFI4	3	4	4	3	4	2	5	5	5	19	19	19	41.331	0	18	8.2432	8.20411	8.24519	8.32445	8.14067	8.38963	8.20173	7.87859
Signal recognition particle 9 kDa protein	SRP9	P49458;P49458-2	P49458;P49458-2	0	3	3	0	4	4	4	4	4	45.3	45.3	45.3	10.112	0	15	8.23857	8.48673	6	8.22227	8.54753	6	8.64466	8.68026
DNA damage-binding protein 1	DDB1	Q16531;Q16531-2	Q16531	0	4	5	0	7	6	7	7	7	11	11	11	126.97	0	19	8.23722	8.33322	6	8.27128	8.52016	6	8.55838	8.45398
Thioredoxin	TXN	P10599;P10599-2	P10599;P10599-2	2	2	2	2	3	2	4	4	4	39	39	39	11.737	0	12	8.23626	8.20833	7.80116	8.48592	8.1687	7.91028	8.35593	8.24647
Proteasome subunit beta type-5	PSMB5	P28074;P28074-3;P28074-2	P28074;P28074-3;P28074-2	5	2	3	0	0	0	6	6	6	21.7	21.7	21.7	28.48	0	7	8.23081	6	8.57209	7.47224	8.03113	6	6	6
26S protease regulatory subunit 4	PSMC1	P62191;P62191-2	P62191;P62191-2	7	1	2	0	0	0	7	7	7	21.1	21.1	21.1	49.184	0	8	8.22908	6	8.65617	6.71662	7.69988	6	6	6
Ubiquitin-associated protein 2	UBAP2	Q5T6F2;Q5T6F2-2	Q5T6F2	0	5	6	0	3	5	7	7	7	14	14	14	117.11	0	16	8.2278	8.02664	6	8.30542	8.48411	6	7.81557	8.40411
Glyceraldehyde-3-phosphate dehydrogenase	GAPDH	P04406;P04406-2	P04406;P04406-2	3	4	5	5	4	5	6	6	6	34.6	34.6	34.6	36.053	0	21	8.22482	8.38374	7.8501	8.05641	8.50345	8.47577	8.18853	8.43527
Histone-arginine methyltransferase CARM1	CARM1	Q86X55;Q86X55-1;Q86X55-2	Q86X55;Q86X55-1;Q86X55-2	0	3	4	1	6	7	7	7	7	21.9	21.9	21.9	65.853	0	23	8.20336	8.40163	6	8.20431	8.50391	6.96295	8.54741	8.59606
Endoplasmic reticulum resident protein 44	ERP44	Q9BS26	Q9BS26	0	3	3	0	3	2	5	5	5	18.2	18.2	18.2	46.971	0	9	8.17972	7.80383	6	8.32313	8.38621	6	7.96113	7.99793
SWI/SNF complex subunit SMARCC1	SMARCC1	Q92922	Q92922	4	5	5	1	3	4	7	7	4	9.3	9.3	6.1	122.87	0	10	8.17631	8.33143	7.99125	8.11614	8.34549	8.65266	7.65599	8.17254
Signal recognition particle 14 kDa protein	SRP14	P37108	P37108	0	2	2	0	3	3	3	3	3	41.2	41.2	41.2	14.57	0	14	8.1757	8.53258	6	8.18732	8.47079	6	8.76206	8.6478
Polymerase delta-interacting protein 3	POLDIP3	Q9BY77;Q9BY77-2	Q9BY77;Q9BY77-2	1	1	6	1	1	4	6	6	6	25.9	25.9	25.9	46.089	0	12	8.16826	8.09216	7.31685	7.01753	8.61363	7.28908	7.0758	8.53092
ATP synthase subunit alpha, mitochondrial	ATP5A1	P25705;P25705-2;P25705-3	P25705;P25705-2;P25705-3	1	7	7	3	4	6	7	7	7	16.6	16.6	16.6	59.75	0	19	8.16551	8.07207	7.15939	8.28172	8.36816	7.77004	7.94257	8.31733
Phosphate carrier protein, mitochondrial	SLC25A3	Q00325;Q00325-2	Q00325;Q00325-2	2	2	2	1	1	1	2	2	2	7.7	7.7	7.7	40.094	0	6	8.15266	7.91435	8.04505	8.1208	8.2633	7.88045	7.65028	8.09923
Putative ATP-dependent RNA helicase DHX30	DHX30	Q7L2E3;Q7L2E3-2;Q7L2E3-3	Q7L2E3;Q7L2E3-2;Q7L2E3-3	0	8	8	0	12	13	15	15	15	18.3	18.3	18.3	133.94	0	26	8.14834	8.38511	6	8.24042	8.39478	6	8.49542	8.61831
Myosin light polypeptide 6;Myosin light chain 6B	MYL6;MYL6B	P60660;P60660-2;P14649	P60660;P60660-2;P14649	0	4	4	0	3	3	4	4	4	33.8	33.8	33.8	16.93	0	8	8.14286	7.80435	6	8.17231	8.42838	6	8.01795	7.93938
Transcription activator BRG1	SMARCA4	P51532;P51532-5;P51532-2;P51532-3;P51532-4;P51531;P51531-2	P51532;P51532-5;P51532-2;P51532-3;P51532-4	1	7	7	0	7	9	10	10	10	8.7	8.7	8.7	184.64	0	21	8.1294	8.26664	6.80413	8.22724	8.35985	6	8.38189	8.49609
ATP synthase subunit beta, mitochondrial	ATP5B	P06576	P06576	1	5	6	0	3	4	6	6	6	16.8	16.8	16.8	56.559	0	16	8.1293	7.7331	7.49625	8.11827	8.38272	6	7.72554	8.03786
RuvB-like 1	RUVBL1	Q9Y265;Q9Y265-2	Q9Y265;Q9Y265-2	3	2	2	5	3	3	5	5	5	17.3	17.3	17.3	50.227	0	11	8.1279	8.20114	8.35837	7.78603	8.05465	8.37698	7.91974	8.19137
Protein transport protein Sec24B	SEC24B	O95487;O95487-2;O95487-3	O95487;O95487-2;O95487-3	0	6	6	0	7	6	7	7	7	8.5	8.5	8.5	137.42	0	18	8.11554	8.15592	6	8.10592	8.42131	6	8.27224	8.38455
Complement component 1 Q subcomponent-binding protein, mitochondrial	C1QBP	Q07021	Q07021	0	3	3	1	2	3	4	4	4	28.4	28.4	28.4	31.362	0	10	8.10719	8.10538	6	8.17707	8.36855	6.94362	8.25775	8.28459
Protein argonaute-3	AGO3	Q9H9G7;Q9H9G7-2;Q9HCK5	Q9H9G7;Q9H9G7-2	0	7	7	0	10	10	12	7	4	21.9	13.3	9.1	97.359	0	14	8.09623	8.18718	6	8.12859	8.38012	6	8.30685	8.4132
RNA-binding motif, single-stranded-interacting protein 1	RBMS1	P29558;P29558-2;Q6XE24;Q6XE24-3;Q6XE24-4;Q6XE24-5;Q6XE24-2	P29558;P29558-2	0	5	2	0	3	2	5	5	4	13.5	13.5	11.1	44.505	0	10	8.08474	8.00582	6	8.37873	8.09851	6	8.31574	7.98746
Pre-mRNA-processing factor 19	PRPF19	Q9UMS4	Q9UMS4	1	4	4	0	3	3	4	4	4	14.9	14.9	14.9	55.18	0	10	8.06701	7.81627	7.60743	8.08365	8.27487	6	7.81838	8.11624
Bifunctional glutamate/proline--tRNA ligase;Glutamate--tRNA ligase;Proline--tRNA ligase	EPRS	P07814	P07814	2	4	7	2	3	4	7	7	7	6.9	6.9	6.9	170.59	0	11	8.06016	7.6792	7.76531	7.80579	8.3471	7.22074	7.65072	7.9136
CTP synthase 1	CTPS1	P17812;P17812-2	P17812;P17812-2	1	3	7	0	3	2	8	8	8	17.6	17.6	17.6	66.69	0	12	8.05506	7.70603	6.72987	7.8388	8.42519	6	7.5165	8.07777
Caprin-1	CAPRIN1	Q14444;Q14444-2	Q14444;Q14444-2	0	3	4	0	3	4	5	5	5	13.3	13.3	13.3	78.365	0	17	8.04688	8.08331	6	7.88898	8.40951	6	8.1664	8.33596
Protein SSXT	SS18	Q15532;Q15532-2	Q15532;Q15532-2	0	1	1	0	1	1	1	1	1	2.9	2.9	2.9	45.929	0	7	8.0426	8.18325	6	8.1986	8.2379	6	8.40351	8.31016
T-complex protein 1 subunit delta	CCT4	P50991;P50991-2	P50991;P50991-2	2	4	6	3	6	8	11	11	11	26.2	26.2	26.2	57.924	0	17	8.04189	8.33921	7.34688	7.8324	8.38052	7.71676	7.9466	8.71149
T-complex protein 1 subunit theta	CCT8	P50990;P50990-3;P50990-2	P50990;P50990-3;P50990-2	0	4	4	1	3	4	4	4	4	11.1	11.1	11.1	59.62	0	13	8.03805	7.99087	6	8.11697	8.2935	6.99083	7.92306	8.30146
26S proteasome non-ATPase regulatory subunit 14	PSMD14	O00487	O00487	2	1	1	0	0	0	2	2	2	11.6	11.6	11.6	34.577	0	4	8.02982	6	8.37168	7.27026	7.82842	6	6	6
Pre-mRNA-processing factor 39	PRPF39	Q86UA1;Q86UA1-2	Q86UA1	0	6	6	0	11	10	13	13	13	23.2	23.2	23.2	78.429	0	22	8.00085	8.5139	6	8.10346	8.23977	6	8.49125	8.82583
Matrin-3	MATR3	P43243;P43243-2	P43243;P43243-2	0	4	5	2	6	5	8	8	8	15.3	15.3	15.3	94.622	0	14	7.9928	8.51456	6	8.04289	8.26644	8.09628	8.70178	8.54771
Sorting nexin-9	SNX9	Q9Y5X1	Q9Y5X1	0	5	5	1	3	3	5	5	5	14.8	14.8	14.8	66.591	0	13	7.99123	7.85802	6	8.12882	8.20268	6.35005	7.92544	8.11354
Histone H1.5	HIST1H1B	P16401	P16401	0	3	3	0	3	2	3	3	3	21.7	21.7	21.7	22.58	0	8	7.97996	8.11497	6	8.10995	8.19772	6	8.37385	8.18868
Kelch domain-containing protein 10	KLHDC10	Q6PID8;Q6PID8-2	Q6PID8;Q6PID8-2	2	2	2	2	1	0	2	2	2	7.5	7.5	7.5	49.097	0	7	7.97368	7.51349	8.24606	7.59672	7.82365	7.92952	7.10863	6
Tubulin alpha-1C chain	TUBA1C	Q9BQE3	Q9BQE3	9	13	13	10	13	12	15	3	2	43.2	12	9.1	49.895	0	8	7.97174	7.8417	7.93541	7.54459	8.20379	7.6683	7.95674	7.85279
Serine/threonine-protein phosphatase PGAM5, mitochondrial	PGAM5	Q96HS1;Q96HS1-2	Q96HS1;Q96HS1-2	3	2	2	2	2	2	3	3	3	17.6	17.6	17.6	32.004	0	11	7.95878	7.97241	8.19332	7.81027	7.71735	7.93467	8.16967	7.67854
Pyruvate kinase PKM	PKM	P14618;P14618-2;P14618-3	P14618;P14618-2;P14618-3	1	3	3	4	3	3	5	5	5	13.7	13.7	13.7	57.936	0	13	7.93815	8.10073	7.01322	8.04712	8.14117	8.20629	7.86366	8.15975
L-lactate dehydrogenase B chain	LDHB	P07195;P00338;P07864;Q6ZMR3;P00338-5;P00338-4;P00338-2;P00338-3	P07195	1	2	3	1	1	2	4	4	4	15.3	15.3	15.3	36.638	0	7	7.93797	7.65541	7.22162	8.02325	8.1396	7.47628	7.1593	7.96053
Protein transport protein Sec23A	SEC23A	Q15436;Q15436-2	Q15436;Q15436-2	0	5	6	0	6	7	10	9	9	20	18.4	18.4	86.16	0	20	7.93288	8.22706	6	8.04356	8.16581	6	8.41494	8.39102
Heat shock 70 kDa protein 4	HSPA4	P34932;P34932-2	P34932	0	4	6	1	4	3	7	6	6	12.3	10.6	10.6	94.33	0	12	7.93114	7.91371	6	7.86132	8.26328	7.93976	7.80633	7.97713
Actin-like protein 6A	ACTL6A	O96019;O96019-2	O96019;O96019-2	0	1	2	0	4	4	4	4	4	16.8	16.8	16.8	47.46	0	10	7.93111	8.5258	6	7.99336	8.19731	6	8.63697	8.75836
Ras GTPase-activating protein-binding protein 2	G3BP2	Q9UN86;Q9UN86-2	Q9UN86;Q9UN86-2	1	2	2	0	4	3	5	4	4	17.6	15.1	15.1	54.12	0	7	7.928	7.98925	6.88896	7.45509	8.33828	6	8.45971	6.64895
Complement decay-accelerating factor	CD55	P08174;P08174-2;P08174-4;P08174-3;P08174-5;P08174-6;P08174-7	P08174;P08174-2;P08174-4;P08174-3;P08174-5;P08174-6;P08174-7	0	0	2	0	4	3	5	5	5	27.3	27.3	27.3	41.4	0	10	7.92742	8.51977	6	6	8.40454	6	8.73835	8.64876
Guanine nucleotide-binding protein G(I)/G(S)/G(O) subunit gamma-12	GNG12	Q9UBI6	Q9UBI6	0	1	3	1	5	5	5	5	5	65.3	65.3	65.3	8.0061	0	16	7.92725	8.65034	6	7.18133	8.37758	6.61617	8.88502	8.75556
Trinucleotide repeat-containing gene 6A protein	TNRC6A	Q8NDV7;Q8NDV7-2;Q8NDV7-6;Q8NDV7-5;Q8NDV7-4;Q9HCJ0;Q8NDV7-3;Q9HCJ0-2	Q8NDV7;Q8NDV7-2;Q8NDV7-6;Q8NDV7-5	0	3	4	0	9	10	11	11	11	9.5	9.5	9.5	210.29	0	22	7.92536	8.40214	6	8.04135	8.15424	6	8.41472	8.69674
Dermcidin;Survival-promoting peptide;DCD-1	DCD	P81605;P81605-2	P81605;P81605-2	1	2	2	2	2	2	2	2	2	25.5	25.5	25.5	11.284	0	9	7.92276	8.04161	7.55564	8.11079	7.93508	7.9931	8.06948	8.05839
Inosine-5-monophosphate dehydrogenase 2	IMPDH2	P12268	P12268	1	4	6	1	2	3	6	6	6	17.7	17.7	17.7	55.804	0	9	7.92068	7.58961	7.11481	7.74614	8.25806	6.88995	7.17158	7.97314
Splicing factor 3B subunit 2	SF3B2	Q13435	Q13435	2	3	4	0	2	2	5	5	5	10.5	10.5	10.5	100.23	0	7	7.91985	7.73839	7.43388	7.88301	8.16405	6	7.9193	7.90962
Transketolase	TKT	P29401;P29401-2	P29401;P29401-2	2	3	4	1	1	1	4	4	4	11.2	11.2	11.2	67.877	0	6	7.9176	7.49342	7.4318	7.85841	8.17304	7.55648	7.27063	7.5886
Rho guanine nucleotide exchange factor 1	ARHGEF1	Q92888;Q92888-2;Q92888-3;Q92888-4	Q92888;Q92888-2;Q92888-3;Q92888-4	4	3	3	4	2	5	7	7	7	10.1	10.1	10.1	102.43	0	12	7.91198	8.18435	8.17736	7.5445	7.77441	8.21864	7.23487	8.44096
Sorcin	SRI	P30626;P30626-3;P30626-2	P30626;P30626-3;P30626-2	0	3	3	0	8	8	8	8	8	39.9	39.9	39.9	21.676	0	16	7.91137	8.41967	6	7.96209	8.18463	6	8.64877	8.53538
Myosin-9	MYH9	P35579;P35579-2;P35580;P35580-2;P35580-5;P35580-3;P35580-4	P35579;P35579-2	2	4	6	1	2	5	7	7	7	5.5	5.5	5.5	226.53	0	12	7.90916	7.63135	7.24485	7.83189	8.19838	6.7169	7.24482	8.02362
Nucleolar protein 58	NOP58	Q9Y2X3	Q9Y2X3	0	5	6	0	5	6	7	7	7	18	18	18	59.578	0	19	7.90361	8.09736	6	8.02185	8.13075	6	8.10432	8.39487
Histone H2A type 2-A;Histone H2A type 1;Histone H2A.J;Histone H2A type 2-C;Histone H2A type 1-J;Histone H2A type 1-H;Histone H2A type 1-D;Histone H2A.x;Histone H2A type 2-B;Histone H2A type 1-C;Histone H2A type 3;Histone H2A type 1-B/E;Histone H2A.Z;Histone H2A.V;Histone H2A type 1-A	HIST2H2AA3;HIST1H2AG;H2AFJ;HIST2H2AC;HIST1H2AJ;HIST1H2AH;HIST1H2AD;H2AFX;HIST2H2AB;HIST1H2AC;HIST3H2A;HIST1H2AB;H2AFZ;H2AFV;HIST1H2AA	Q6FI13;P0C0S8;Q9BTM1;Q16777;Q99878;Q96KK5;P20671;Q9BTM1-2;P16104;Q8IUE6;Q93077;Q7L7L0;P04908;P0C0S5;Q71UI9;Q96QV6;Q71UI9-5;Q71UI9-2	Q6FI13;P0C0S8;Q9BTM1;Q16777;Q99878;Q96KK5;P20671;Q9BTM1-2;P16104;Q8IUE6;Q93077;Q7L7L0;P04908;P0C0S5;Q71UI9;Q96QV6;Q71UI9-5;Q71UI9-2	1	1	1	0	1	2	2	2	2	15.4	15.4	15.4	14.095	0	8	7.8989	7.82549	7.49954	7.82717	8.14283	6	7.83245	8.123
Putative helicase MOV-10	MOV10	Q9HCE1;Q9HCE1-2	Q9HCE1;Q9HCE1-2	1	3	3	0	13	9	14	14	14	23.4	23.4	23.4	113.67	0	20	7.89411	8.27121	7.86367	7.87415	7.94044	6	8.52056	8.35911
Cellular nucleic acid-binding protein	CNBP	P62633;P62633-2;P62633-4;P62633-8;P62633-5;P62633-6;P62633-7;P62633-3	P62633;P62633-2;P62633-4;P62633-8;P62633-5;P62633-6;P62633-7;P62633-3	0	2	2	0	2	2	2	2	2	15.3	15.3	15.3	19.463	0	6	7.89157	7.86089	6	8.0677	8.06763	6	7.8127	8.18415
Histone H1x	H1FX	Q92522	Q92522	0	2	2	0	2	2	2	2	2	10.8	10.8	10.8	22.487	0	7	7.89074	7.92196	6	8.06013	8.07343	6	8.05038	8.14101
UPF0488 protein C8orf33	C8orf33	Q9H7E9;Q9H7E9-2	Q9H7E9;Q9H7E9-2	1	2	2	1	1	2	2	2	2	17	17	17	24.992	0	5	7.87671	7.78661	7.06108	7.98299	8.07258	6.70831	7.17058	8.21384
DNA topoisomerase 2-alpha	TOP2A	P11388;P11388-2;P11388-3;P11388-4;Q02880;Q02880-2	P11388;P11388-2;P11388-3;P11388-4	7	0	1	4	2	0	8	8	8	8.2	8.2	8.2	174.38	0	11	7.87501	7.68648	8.32625	6	7.11434	8.1246	7.09757	6
Heat shock protein HSP 90-alpha	HSP90AA1	P07900;P07900-2;Q58FG0	P07900;P07900-2	8	11	11	4	8	9	11	4	4	19.1	7.5	7.5	84.659	0	12	7.87229	7.60764	7.14983	7.9317	8.09342	6	7.57974	7.92198
Profilin-1	PFN1	P07737	P07737	0	2	2	1	2	2	2	2	2	22.9	22.9	22.9	15.054	0	7	7.85702	7.94072	6	8.09451	7.96158	6	8.15146	8.07915
S-phase kinase-associated protein 2	SKP2	Q13309;Q13309-2;Q13309-4	Q13309;Q13309-2	5	0	1	0	0	0	6	6	6	16.5	16.5	16.5	47.76	0	6	7.84982	6	8.29308	6	7.20211	6	6	6
Protein dpy-30 homolog	DPY30	Q9C005	Q9C005	0	1	2	0	2	1	2	2	2	40.4	40.4	40.4	11.25	0	6	7.8439	8.1318	6	7.84585	8.14395	6	8.22565	8.37702
BAG family molecular chaperone regulator 3	BAG3	O95817	O95817	0	4	4	0	4	1	5	5	5	19	19	19	61.594	0	13	7.84342	7.70045	6	7.96027	8.07162	6	8.05435	7.57033
RuvB-like 2	RUVBL2	Q9Y230;Q9Y230-2	Q9Y230;Q9Y230-2	3	2	2	3	2	2	6	6	6	18.1	18.1	18.1	51.156	0	9	7.82824	7.94999	8.00406	7.69397	7.71297	8.21513	7.57756	7.81594
Serine/arginine-rich splicing factor 5	SRSF5	Q13243;Q13243-3	Q13243;Q13243-3	0	3	3	0	2	2	3	2	2	14	10.7	10.7	31.263	0	5	7.81027	7.47794	6	7.93209	8.03459	6	7.6891	7.61588
Vesicle-fusing ATPase	NSF	P46459;P46459-2	P46459;P46459-2	1	1	1	0	1	1	1	1	1	1.2	1.2	1.2	82.593	0	7	7.79383	7.53363	7.85605	7.74878	7.76904	6	7.58512	7.80643
Neugrin	NGRN	Q9NPE2	Q9NPE2	0	3	3	0	9	9	10	10	10	53.3	53.3	53.3	32.407	0	16	7.79168	8.49137	6	7.89942	8.02682	6	8.73736	8.5841
Single-stranded DNA-binding protein, mitochondrial	SSBP1	Q04837	Q04837	1	2	1	1	2	2	2	2	2	24.3	24.3	24.3	17.259	0	9	7.78668	7.83899	7.58791	7.98685	7.67974	7.50817	8.00932	7.86137
Ras GTPase-activating protein-binding protein 1	G3BP1	Q13283;Q13283-2	Q13283	0	3	3	0	5	4	5	5	4	15	15	12.4	52.164	0	11	7.7854	7.94354	6	7.97667	7.94575	6	8.2085	8.00779
Myosin regulatory light chain 12B;Myosin regulatory light chain 12A	MYL12B;MYL12A	O14950;P19105	O14950;P19105	0	2	2	0	2	2	2	2	2	17.4	17.4	17.4	19.779	0	6	7.78218	7.75534	6	7.82716	8.05884	6	7.79755	8.03362
Serine/threonine-protein phosphatase 2A 65 kDa regulatory subunit A alpha isoform	PPP2R1A	P30153;P30154;P30154-2;P30154-5;P30154-4	P30153	1	2	2	1	2	1	3	3	3	9	9	9	65.308	0	5	7.77999	7.74197	7.17995	7.8334	7.98896	7.13742	7.88957	7.87123
RNA-binding protein 39	RBM39	Q14498;Q14498-3;Q14498-2	Q14498;Q14498-3;Q14498-2	3	0	0	2	0	0	3	3	3	8.1	8.1	8.1	59.379	0	5	7.7734	7.46996	8.25052	6	6	7.94708	6	6
Large neutral amino acids transporter small subunit 1	SLC7A5	Q01650	Q01650	1	2	2	1	1	1	2	2	2	6.3	6.3	6.3	55.01	0	4	7.77298	7.46972	7.23805	7.91258	7.89654	7.14461	7.47622	7.64924
DnaJ homolog subfamily A member 1	DNAJA1	P31689;P31689-2	P31689;P31689-2	2	1	1	1	2	1	3	3	3	11.6	11.6	11.6	44.868	0	11	7.7695	7.77674	7.63987	7.86245	7.77783	7.5213	7.78341	7.93182
Proteasome subunit beta type-2	PSMB2	P49721	P49721	2	0	3	0	0	0	3	3	3	19.9	19.9	19.9	22.836	0	4	7.76055	6	7.98928	6	7.87673	6	6	6
mRNA cap guanine-N7 methyltransferase	RNMT	O43148;O43148-2	O43148;O43148-2	0	2	3	0	4	4	5	5	5	17.2	17.2	17.2	54.843	0	11	7.75615	8.09413	6	7.62611	8.11002	6	8.39665	8.09114
Cleavage stimulation factor subunit 1	CSTF1	Q05048	Q05048	0	1	1	0	2	3	3	3	3	9.5	9.5	9.5	48.357	0	6	7.74028	7.69736	6	7.77195	8.02457	6	7.63615	8.02604
La-related protein 1	LARP1	Q6PKG0;Q6PKG0-3	Q6PKG0;Q6PKG0-3	1	2	4	0	8	6	9	9	9	14.5	14.5	14.5	123.51	0	10	7.73268	8.41641	6	7.17655	8.16758	6	8.47556	8.68454
Palladin	PALLD	Q8WX93;Q8WX93-3;Q8WX93-8;Q8WX93-5;Q8WX93-7;Q8WX93-4;Q8WX93-2;Q8WX93-9;Q8WX93-6	Q8WX93;Q8WX93-3;Q8WX93-8;Q8WX93-5	0	5	4	0	2	3	5	5	5	5.2	5.2	5.2	150.56	0	11	7.73112	7.71438	6	7.84934	7.95828	6	7.745	7.99924
Y-box-binding protein 3	YBX3	P16989-2	P16989-2	1	7	7	2	10	8	11	5	1	34	26.1	7.9	31.947	0	16	7.71363	8.21409	6	7.75536	7.99218	6.61712	8.27694	8.47392
Transcription factor AP-2-delta	TFAP2D	Q7Z6R9	Q7Z6R9	1	3	3	1	3	3	3	1	1	4.4	2	2	49.577	0.0069252	6	7.70373	7.70205	7.424	7.81025	7.78179	7.45559	7.56368	7.93399
Fructose-bisphosphate aldolase A	ALDOA	P04075;P04075-2;P09972	P04075;P04075-2	0	3	3	1	2	1	4	4	4	20.9	20.9	20.9	39.42	0	5	7.70358	7.30676	6	7.94383	7.80436	7.07346	7.46507	7.29612
Splicing factor 3B subunit 4	SF3B4	Q15427	Q15427	0	2	2	0	1	1	2	2	2	9	9	9	44.385	0	4	7.68542	6.86514	6	7.9084	7.80893	6	7.0381	7.04434
E3 ubiquitin-protein ligase TRIM41	TRIM41	Q8WV44;Q8WV44-2;Q8WV44-4;Q8WV44-3	Q8WV44;Q8WV44-2;Q8WV44-4	3	1	1	3	2	0	5	5	5	10	10	10	71.669	0	6	7.68	7.62759	8.07081	7.32348	6.68286	8.09068	6.60712	6
Malonyl-CoA decarboxylase, mitochondrial	MLYCD	O95822;O95822-2	O95822;O95822-2	1	1	1	0	1	1	2	2	2	7.1	7.1	7.1	55.003	0	2	7.67898	6.95281	7.4322	7.79312	7.73316	6	7.05046	7.19532
Macrophage migration inhibitory factor	MIF	P14174	P14174	0	1	1	1	2	2	2	2	2	17.4	17.4	17.4	12.476	0	8	7.67734	7.74436	6	7.90285	7.79766	7.4946	7.8295	7.83101
Cytoplasmic polyadenylation element-binding protein 4	CPEB4	Q17RY0;Q17RY0-2;Q8NE35;Q7Z5Q1;Q17RY0-3;Q7Z5Q1-7;Q7Z5Q1-5;Q7Z5Q1-4;Q7Z5Q1-6;Q7Z5Q1-3;Q8NE35-2;Q7Z5Q1-8;Q7Z5Q1-9	Q17RY0;Q17RY0-2	0	2	2	0	2	1	3	3	3	5.9	5.9	5.9	80.151	0	6	7.67349	6.9119	6	7.7921	7.90033	6	7.11995	7.0535
Calcium homeostasis endoplasmic reticulum protein	CHERP	Q8IWX8	Q8IWX8	0	1	1	0	2	1	2	2	2	4.1	4.1	4.1	103.7	0	5	7.66968	7.64145	6	7.72612	7.93948	6	7.82119	7.81385
Cyclin-dependent kinase inhibitor 1C	CDKN1C	P49918;P49918-2	P49918;P49918-2	1	1	1	0	0	0	1	1	1	4.1	4.1	4.1	32.177	0	4	7.6677	6	7.81623	7.61903	7.5117	6	6	6
Uncharacterized protein C7orf50	C7orf50	Q9BRJ6	Q9BRJ6	0	1	1	0	0	1	1	1	1	22.2	22.2	22.2	22.083	0	3	7.6564	7.46085	6	7.84181	7.82297	6	6	7.93797
Splicing factor 3B subunit 1	SF3B1	O75533;O75533-2	O75533	0	2	2	0	2	2	3	3	3	5.1	5.1	5.1	145.83	0	6	7.65369	7.6176	6	7.69389	7.93314	6	7.71445	7.86069
RING finger and CHY zinc finger domain-containing protein 1	RCHY1	Q96PM5;Q96PM5-3;Q96PM5-4;Q96PM5-8;Q96PM5-7;Q96PM5-6;Q96PM5-2	Q96PM5;Q96PM5-3;Q96PM5-4;Q96PM5-8;Q96PM5-7;Q96PM5-6;Q96PM5-2	2	2	2	0	2	1	3	3	3	14.2	14.2	14.2	30.11	0	8	7.64657	7.67779	7.42272	7.56721	7.84241	6	7.98552	7.66407
Transformer-2 protein homolog alpha	TRA2A	Q13595;Q13595-2;Q13595-4;Q13595-3	Q13595;Q13595-2;Q13595-4;Q13595-3	0	2	2	0	2	1	2	2	2	8.2	8.2	8.2	32.688	0	6	7.6446	7.52501	6	7.78125	7.85684	6	7.86844	7.42532
RNA-binding motif, single-stranded-interacting protein 2	RBMS2	Q15434	Q15434	0	2	2	0	2	2	2	1	1	5.7	3.2	3.2	43.958	0.0028329	4	7.63944	7.778	6	7.93523	7.64972	6	7.87044	8.0242
Procollagen-lysine,2-oxoglutarate 5-dioxygenase 1	PLOD1	Q02809;Q02809-2	Q02809;Q02809-2	0	2	3	0	5	4	5	5	5	9.8	9.8	9.8	83.549	0	12	7.63803	7.92433	6	7.59644	7.95845	6	8.14383	8.05219
SWI/SNF complex subunit SMARCC2	SMARCC2	Q8TAQ2;Q8TAQ2-2;Q8TAQ2-3	Q8TAQ2;Q8TAQ2-2;Q8TAQ2-3	3	3	4	0	1	1	5	2	2	6	3	3	132.88	0	2	7.63105	6	7.93391	6	7.62737	6	6	6
BRCA1-associated protein	BRAP	Q7Z569;Q7Z569-2	Q7Z569;Q7Z569-2	3	1	3	4	2	3	5	5	5	9.5	9.5	9.5	67.304	0	7	7.62575	7.8659	7.91325	7.08782	7.51314	8.19645	7.15247	7.68926
WD repeat and HMG-box DNA-binding protein 1	WDHD1	O75717;O75717-2	O75717;O75717-2	1	4	3	0	3	2	5	5	5	8.1	8.1	8.1	125.97	0	9	7.61781	7.40294	7.2318	7.8538	7.55586	6	7.63429	7.5157
T-complex protein 1 subunit epsilon	CCT5	P48643;P48643-2	P48643;P48643-2	0	2	3	1	2	2	3	3	3	7.6	7.6	7.6	59.67	0	9	7.60944	7.68223	6	7.59771	7.91622	6.73181	7.57696	8.00509
Paraspeckle component 1	PSPC1	Q8WXF1;Q8WXF1-2	Q8WXF1;Q8WXF1-2	0	2	2	0	1	0	2	2	2	6.3	6.3	6.3	58.743	0	3	7.60923	7.08161	6	7.59018	7.91948	6	7.55873	6
Protein S100-A4	S100A4	P26447	P26447	0	1	2	1	2	2	3	3	3	27.7	27.7	27.7	11.728	0	4	7.60711	7.60431	6	7.64041	7.89048	6.76605	7.80404	7.70844
YTH domain family protein 3	YTHDF3	Q7Z739;Q9Y5A9;Q9Y5A9-2	Q7Z739	0	7	7	0	6	6	7	2	2	14.9	7.2	7.2	63.86	0	7	7.60378	7.64306	6	7.57108	7.92027	6	7.84344	7.79343
BAG family molecular chaperone regulator 2	BAG2	O95816;O95816-2	O95816;O95816-2	1	2	2	0	2	3	3	3	3	22.3	22.3	22.3	23.772	0	8	7.6008	7.55527	7.35627	7.62111	7.74151	6	7.49954	7.88169
Scaffold attachment factor B1;Scaffold attachment factor B2	SAFB;SAFB2	Q15424;Q15424-2;Q15424-4;Q15424-3;Q14151	Q15424;Q15424-2;Q15424-4;Q15424-3;Q14151	0	3	1	1	6	5	6	6	6	12.7	12.7	12.7	102.64	0	11	7.57979	8.19908	6	7.91145	7.51116	7.6478	8.42522	8.21434
WD repeat-containing protein 6	WDR6	Q9NNW5	Q9NNW5	0	2	2	0	4	4	5	5	5	8.7	8.7	8.7	121.72	0	7	7.57979	8.00273	6	7.81778	7.68367	6	8.28502	8.03794
GTPase Era, mitochondrial	ERAL1	O75616	O75616	0	1	1	0	3	3	3	3	3	10.8	10.8	10.8	48.349	0	5	7.57348	8.0882	6	7.68555	7.80536	6	8.13903	8.36139
T-complex protein 1 subunit zeta	CCT6A	P40227;P40227-2	P40227;P40227-2	0	2	2	0	1	1	3	3	3	7.2	7.2	7.2	58.024	0	5	7.57139	7.38796	6	7.68928	7.79879	6	6	7.86509
Putative heat shock protein HSP 90-beta 4	HSP90AB4P	Q58FF6	Q58FF6	1	2	2	2	2	2	2	1	1	5.3	2.2	2.2	58.264	0	4	7.56605	7.61656	6	7.57246	7.86383	7.55111	7.45126	7.77985
Zinc finger CCCH-type antiviral protein 1-like	ZC3HAV1L	Q96H79	Q96H79	2	2	2	1	2	2	2	2	2	12	12	12	32.962	0	9	7.55451	7.44764	7.13341	7.6212	7.7173	6	7.54145	7.69288
Isoleucine--tRNA ligase, cytoplasmic	IARS	P41252	P41252	0	2	3	0	1	1	3	3	3	3.5	3.5	3.5	144.5	0	5	7.54986	7.26894	6	7.54183	7.85485	6	7.18067	7.60818
RING finger protein 219	RNF219	Q5W0B1	Q5W0B1	2	1	0	0	0	0	3	3	3	6.5	6.5	6.5	81.116	0	3	7.54642	6	8.02354	6	6	6	6	6
Protein S100-A9	S100A9	P06702	P06702	2	1	1	2	2	1	2	2	2	24.6	24.6	24.6	13.242	0	8	7.54228	7.85956	7.89633	7.02498	7.18216	7.95692	8.0003	7.42298
tRNA (cytosine(34)-C(5))-methyltransferase	NSUN2	Q08J23;Q08J23-2;Q08J23-3	Q08J23;Q08J23-2;Q08J23-3	1	2	3	0	1	1	3	3	3	6	6	6	86.47	0	2	7.53937	7.09667	6.6239	7.62082	7.76267	6	7.08803	7.40195
Far upstream element-binding protein 2	KHSRP	Q92945	Q92945	0	2	2	0	9	6	10	9	9	21.5	19.3	19.3	73.114	0	12	7.53937	8.2709	6	7.68867	7.7407	6	8.51822	8.36173
Thioredoxin-dependent peroxide reductase, mitochondrial	PRDX3	P30048;P30048-2	P30048;P30048-2	0	1	1	0	4	3	4	4	4	26.6	26.6	26.6	27.692	0	6	7.53554	8.32463	6	7.62489	7.7839	6	8.70045	8.11988
Clathrin light chain B	CLTB	P09497-2;P09497	P09497-2;P09497	0	1	2	0	3	3	4	4	4	26.5	26.5	26.5	23.181	0	6	7.53348	7.87445	6	7.72171	7.69708	6	7.98346	8.10863
Insulin-like growth factor 2 mRNA-binding protein 1	IGF2BP1	Q9NZI8;Q9NZI8-2	Q9NZI8;Q9NZI8-2	1	3	3	1	5	4	5	4	4	11.4	9.7	9.7	63.48	0	4	7.52892	8.04105	6	7.67043	7.73704	6	8.37807	7.95867
Nucleolar protein 16	NOP16	Q9Y3C1;Q9Y3C1-3;Q9Y3C1-2	Q9Y3C1;Q9Y3C1-3;Q9Y3C1-2	0	2	2	0	3	3	4	4	4	28.1	28.1	28.1	21.188	0	8	7.52354	7.79219	6	7.5875	7.78868	6	7.98897	7.94656
Periodic tryptophan protein 1 homolog	PWP1	Q13610	Q13610	0	3	3	0	3	3	4	4	4	14.2	14.2	14.2	55.827	0	7	7.51801	7.78318	6	7.55139	7.80134	6	7.91305	8.00104
Zinc finger protein 593	ZNF593	O00488	O00488	0	1	1	0	1	1	1	1	1	21.6	21.6	21.6	15.199	0	4	7.4949	7.59753	6	7.70973	7.62846	6	7.82303	7.71785
Nucleolar protein 56	NOP56	O00567	O00567	0	2	3	2	5	5	6	6	6	10.8	10.8	10.8	66.049	0	8	7.49284	8.02684	6	7.64102	7.69517	7.58066	8.00975	8.25232
DNA-dependent protein kinase catalytic subunit	PRKDC	P78527;P78527-2	P78527;P78527-2	1	1	2	0	2	1	5	5	5	2.2	2.2	2.2	469.08	0	4	7.49002	7.3099	7.39442	7.18353	7.72146	6	7.50266	7.46866
Nuclear cap-binding protein subunit 2	NCBP2	P52298;P52298-3;P52298-2	P52298;P52298-3;P52298-2	0	1	1	0	2	2	2	2	2	15.4	15.4	15.4	18.001	0	4	7.48832	7.76495	6	7.54991	7.75494	6	7.95477	7.92687
Aminoacyl tRNA synthase complex-interacting multifunctional protein 2	AIMP2	Q13155	Q13155	0	0	1	0	1	1	1	1	1	7.8	7.8	7.8	35.348	0	3	7.48684	7.53441	6	6	7.96396	6	7.42144	7.88253
Complement C1q tumor necrosis factor-related protein 6	C1QTNF6	Q9BXI9-2;Q9BXI9;Q9BXI9-3	Q9BXI9-2;Q9BXI9;Q9BXI9-3	0	2	2	0	3	2	4	4	4	13.3	13.3	13.3	30.861	0	4	7.46193	7.54672	6	7.6912	7.57741	6	7.82816	7.58343
Cathepsin Z	CTSZ	Q9UBR2	Q9UBR2	0	2	1	0	3	0	3	3	3	14.9	14.9	14.9	33.868	0	6	7.46029	7.67621	6	7.70249	7.55836	6	8.15333	6
U2 snRNP-associated SURP motif-containing protein	U2SURP	O15042;O15042-2	O15042;O15042-2	0	1	1	0	2	2	2	2	2	4.1	4.1	4.1	118.29	0	5	7.45886	7.94887	6	7.67744	7.58785	6	8.10257	8.14625
Epsin-1;Epsin-3	EPN1;EPN3	Q9Y6I3;Q9Y6I3-3;Q9Y6I3-1;Q9H201;Q9H201-2	Q9Y6I3;Q9Y6I3-3;Q9Y6I3-1;Q9H201;Q9H201-2	2	1	1	0	0	0	2	2	2	5	5	5	60.293	0	2	7.45076	6	7.38737	7.47233	7.48613	6	6	6
Src substrate cortactin	CTTN	Q14247;Q14247-3;Q14247-2	Q14247;Q14247-3;Q14247-2	0	2	1	0	2	1	2	2	2	8.7	8.7	8.7	61.585	0	4	7.42127	7.43966	6	7.66388	7.51878	6	7.77578	7.35961
Double-strand break repair protein MRE11A	MRE11A	P49959;P49959-2;P49959-3	P49959;P49959-2;P49959-3	1	1	2	1	1	1	4	4	4	10.3	10.3	10.3	80.592	0	3	7.41756	7.22717	6.99659	7.09019	7.75001	7.40178	7.17266	7.02169
C-terminal-binding protein 2	CTBP2	P56545-2;P56545	P56545-2;P56545	1	0	0	3	1	1	3	3	3	5.3	5.3	5.3	106.19	0	4	7.41683	7.81949	7.89395	6	6	8.21352	7.11919	7.32871
Glucose-6-phosphate isomerase	GPI	P06744;P06744-2	P06744;P06744-2	0	1	2	0	0	1	2	2	2	7.3	7.3	7.3	63.146	0	4	7.41663	7.11611	6	7.4548	7.69724	6	6	7.59323
	C11orf48	E9PRG8	E9PRG8	0	1	1	0	1	1	1	1	1	10.7	10.7	10.7	13.798	0	3	7.41627	7.59839	6	7.53187	7.64544	6	7.8307	7.70987
Splicing factor 3B subunit 3	SF3B3	Q15393;Q15393-2;Q15393-3	Q15393	0	2	2	0	3	2	4	4	4	3.9	3.9	3.9	135.58	0	5	7.413	7.54993	6	7.41266	7.7142	6	7.73174	7.72023
Probable ATP-dependent RNA helicase DHX36	DHX36	Q9H2U1;Q9H2U1-2;Q9H2U1-3	Q9H2U1;Q9H2U1-2;Q9H2U1-3	0	2	2	0	3	2	4	4	4	8	8	8	114.76	0	4	7.41088	7.62536	6	7.51702	7.64721	6	7.73181	7.86145
T-complex protein 1 subunit eta	CCT7	Q99832;Q99832-3;Q99832-4;Q99832-2	Q99832;Q99832-3;Q99832-4;Q99832-2	0	1	3	1	2	4	6	6	6	13.4	13.4	13.4	59.366	0	6	7.40897	7.68762	6	7.01582	7.82321	7.16507	7.13536	8.07133
14-3-3 protein zeta/delta	YWHAZ	P63104;P63104-2	P63104;P63104-2	0	1	2	0	0	0	2	2	2	9.8	9.8	9.8	27.745	0	1	7.39705	6	6	7.37127	7.71042	6	6	6
Transitional endoplasmic reticulum ATPase	VCP	P55072	P55072	0	1	2	0	1	2	3	3	3	5.3	5.3	5.3	89.321	0	6	7.38912	7.36946	6	7.14879	7.77383	6	7.14501	7.75032
Phenylalanine--tRNA ligase, mitochondrial	FARS2	O95363	O95363	0	1	1	0	3	2	3	3	3	12	12	12	52.356	0	3	7.38179	7.66012	6	7.57969	7.53493	6	7.96247	7.65748
Mitotic interactor and substrate of PLK1	MISP	Q8IVT2	Q8IVT2	0	1	1	0	3	2	3	3	3	8.8	8.8	8.8	75.356	0	5	7.37854	7.79048	6	7.44273	7.64353	6	7.74621	8.11207
Galectin-3	LGALS3	P17931	P17931	0	1	1	0	1	1	2	2	2	9.6	9.6	9.6	26.152	0	3	7.36311	6.95687	6	7.65037	7.38941	6	7.29008	6.88434
Triosephosphate isomerase	TPI1	P60174;P60174-1;P60174-4	P60174;P60174-1;P60174-4	0	1	3	0	2	2	3	3	3	13.3	13.3	13.3	30.791	0	3	7.36095	7.46186	6	6.88234	7.78711	6	7.59998	7.67286
Insulin-like growth factor 2 mRNA-binding protein 3	IGF2BP3	O00425;O00425-2	O00425;O00425-2	1	1	1	2	6	4	6	6	5	12.4	12.4	10.7	63.704	0	8	7.34832	8.07634	6.6937	7.48783	7.49435	7.06002	8.34482	8.09674
Protein FAM168A	FAM168A	Q92567;Q92567-2;Q92567-3	Q92567;Q92567-2;Q92567-3	0	1	1	0	2	2	2	2	2	15.2	15.2	15.2	26.184	0	7	7.34635	7.67569	6	7.54955	7.49353	6	7.82049	7.88097
Phosphatidylethanolamine-binding protein 1;Hippocampal cholinergic neurostimulating peptide	PEBP1	P30086	P30086	0	1	1	0	2	2	2	2	2	25.1	25.1	25.1	21.057	0	3	7.34557	7.66211	6	7.57695	7.45829	6	7.68459	7.95145
RNA-binding protein 14	RBM14	Q96PK6-5;Q9BWF3	Q96PK6-5	0	4	4	0	6	5	6	2	2	36.3	13	13	37.034	0	5	7.34332	7.29455	6	7.53677	7.50132	6	7.47357	7.46768
SUN domain-containing protein 2	SUN2	Q9UH99;Q9UH99-2	Q9UH99;Q9UH99-2	1	1	1	0	0	0	1	1	1	2.1	2.1	2.1	80.31	0.0014641	1	7.33778	6	7.58897	6.99152	7.2222	6	6	6
Methionine--tRNA ligase, cytoplasmic	MARS	P56192;P56192-2	P56192;P56192-2	0	1	1	1	2	3	3	3	3	4.9	4.9	4.9	101.11	0	5	7.33756	7.71524	6	7.43758	7.57836	7.46811	7.2478	8.03603
Tropomodulin-3	TMOD3	Q9NYL9	Q9NYL9	0	0	2	0	2	2	2	2	2	8.8	8.8	8.8	39.594	0	6	7.33398	7.72539	6	6	7.81111	6	7.81644	7.97257
ATP synthase subunit gamma, mitochondrial	ATP5C1	P36542;P36542-2	P36542;P36542-2	1	1	1	1	0	0	1	1	1	4	4	4	32.996	0	3	7.32572	6.96495	7.47721	7.18856	7.25689	7.44207	6	6
Rac GTPase-activating protein 1	RACGAP1	Q9H0H5	Q9H0H5	2	0	0	0	0	0	2	2	2	3.8	3.8	3.8	71.026	0	2	7.30763	6	7.78475	6	6	6	6	6
Prohibitin	PHB	P35232;P35232-2	P35232;P35232-2	1	1	1	1	1	0	2	2	2	8.1	8.1	8.1	29.804	0	3	7.28931	7.05908	7.09363	7.3323	7.38922	7.25093	7.21882	6
Tyrosine--tRNA ligase, mitochondrial	YARS2	Q9Y2Z4	Q9Y2Z4	0	0	1	0	2	2	2	2	2	6.9	6.9	6.9	53.198	0	3	7.28773	7.62511	6	6	7.76486	6	7.78233	7.81929
G patch domain and KOW motifs-containing protein	GPKOW	Q92917	Q92917	0	1	2	0	2	1	3	3	3	12	12	12	52.228	0	4	7.28008	7.49567	6	7.31561	7.5622	6	7.78897	7.51073
Mediator of DNA damage checkpoint protein 1	MDC1	Q14676;Q14676-4;Q14676-3;Q14676-2	Q14676;Q14676-4;Q14676-3;Q14676-2	1	1	1	0	0	0	2	2	2	2	2	2	226.66	0	1	7.27482	6	7.55944	6.87399	7.10531	6	6	6
Acidic fibroblast growth factor intracellular-binding protein	FIBP	O43427;O43427-2	O43427;O43427-2	1	1	2	4	5	5	5	5	5	21.7	21.7	21.7	41.878	0	14	7.27424	8.14903	7.13925	7.31683	7.34025	8.17044	8.14764	8.12798
A-kinase anchor protein 8-like	AKAP8L	Q9ULX6;Q9ULX6-2	Q9ULX6;Q9ULX6-2	0	1	0	0	2	2	2	2	2	6.3	6.3	6.3	71.648	0	4	7.27256	7.74585	6	7.74968	6	6	7.98127	7.85321
Aminoacyl tRNA synthase complex-interacting multifunctional protein 1;Endothelial monocyte-activating polypeptide 2	AIMP1	Q12904;Q12904-2	Q12904;Q12904-2	0	1	1	0	0	1	2	2	2	9.9	9.9	9.9	34.352	0	2	7.26194	6	6	7.41561	7.45936	6	6	6
Liprin-alpha-1	PPFIA1	Q13136;Q13136-2	Q13136;Q13136-2	2	1	1	1	1	2	3	3	3	3.5	3.5	3.5	135.78	0	6	7.26143	7.37914	7.49108	7.01544	7.12804	7.17394	7.20758	7.61033
Alpha-actinin-4	ACTN4	O43707;O43707-3;O43707-2;P12814;P12814-2;P12814-3;P12814-4;P35609;Q08043;P35609-2	O43707;O43707-3;O43707-2	0	1	2	0	4	9	9	9	9	13.8	13.8	13.8	104.85	0	13	7.25864	8.16868	6	6.73381	7.69022	6	7.76793	8.58408
Importin subunit beta-1	KPNB1	Q14974;Q14974-2	Q14974;Q14974-2	0	1	1	0	2	2	2	2	2	3.3	3.3	3.3	97.169	0	3	7.25018	7.63783	6	7.33716	7.50018	6	7.90962	7.69098
Nucleolar GTP-binding protein 1	GTPBP4	Q9BZE4;Q9BZE4-2;Q9BZE4-3	Q9BZE4;Q9BZE4-2;Q9BZE4-3	0	1	2	0	1	1	2	2	2	3	3	3	73.964	0	3	7.2427	7.1652	6	7.28092	7.52328	6	7.16441	7.46663
Probable rRNA-processing protein EBP2	EBNA1BP2	Q99848	Q99848	0	1	1	0	1	1	1	1	1	4.9	4.9	4.9	34.852	0	3	7.23929	7.2858	6	7.20049	7.55849	6	7.24386	7.60638
ATPase family AAA domain-containing protein 3A;ATPase family AAA domain-containing protein 3B	ATAD3A;ATAD3B	Q9NVI7;Q9NVI7-3;Q9NVI7-2;Q5T9A4;Q5T9A4-2;Q5T9A4-3	Q9NVI7;Q9NVI7-3;Q9NVI7-2;Q5T9A4;Q5T9A4-2;Q5T9A4-3	1	1	1	2	1	1	2	2	2	5	5	5	71.368	0	7	7.23852	7.59962	7.3375	7.48008	6	7.80916	7.3691	7.49821
Protein NipSnap homolog 1	NIPSNAP1	Q9BPW8	Q9BPW8	1	0	0	0	0	0	1	1	1	8.5	8.5	8.5	33.31	0	1	7.23266	6	7.70978	6	6	6	6	6
Lysyl oxidase homolog 2	LOXL2	Q9Y4K0	Q9Y4K0	0	1	1	0	1	1	1	1	1	2.6	2.6	2.6	86.724	0	3	7.2299	7.28227	6	7.40381	7.40817	6	7.44384	7.47241
Phosphoglycerate kinase 1;Phosphoglycerate kinase 2	PGK1;PGK2	P00558;P00558-2;P07205	P00558;P00558-2;P07205	0	1	1	0	1	1	2	2	2	7.9	7.9	7.9	44.614	0	2	7.22752	7.26809	6	7.37392	7.4314	6	7.07328	7.64127
Kinesin-like protein KIF23	KIF23	Q02241;Q02241-2;Q02241-3	Q02241;Q02241-2;Q02241-3	1	0	0	0	0	0	1	1	1	1.4	1.4	1.4	110.06	0	1	7.22585	6	7.70297	6	6	6	6	6
Cofilin-1	CFL1	P23528;Q9Y281;Q9Y281-3	P23528	0	1	1	1	4	3	5	5	5	40.4	40.4	40.4	18.502	0	7	7.20968	7.92024	6	7.33772	7.42903	7.69025	8.10846	7.85907
Histone deacetylase 1;Histone deacetylase 2	HDAC1;HDAC2	Q13547;Q92769;Q92769-3	Q13547;Q92769;Q92769-3	0	1	1	0	0	1	1	1	1	2.5	2.5	2.5	55.102	0.0014409	3	7.20867	6	6	7.30016	7.45555	6	6	6
Spectrin alpha chain, non-erythrocytic 1	SPTAN1	Q13813;Q13813-3;Q13813-2	Q13813;Q13813-3;Q13813-2	0	1	3	0	4	6	6	6	6	4.2	4.2	4.2	284.54	0	9	7.19918	7.92718	6	6.4144	7.65187	6	7.6177	8.32679
Proactivator polypeptide;Saposin-A;Saposin-B-Val;Saposin-B;Saposin-C;Saposin-D	PSAP	P07602;P07602-2;P07602-3	P07602;P07602-2;P07602-3	0	1	2	1	2	2	4	4	4	10.3	10.3	10.3	58.112	0	4	7.19114	7.45643	6	7.30707	7.42007	7.1602	7.59177	7.50904
Collagen alpha-1(XIV) chain	COL14A1	Q05707;Q05707-3;Q05707-2	Q05707;Q05707-3;Q05707-2	1	1	0	0	1	0	1	1	1	0.7	0.7	0.7	193.51	0	3	7.18751	6.59103	7.39822	7.32599	6	6	7.06815	6
14-3-3 protein beta/alpha;14-3-3 protein beta/alpha, N-terminally processed	YWHAB	P31946;P31946-2	P31946;P31946-2	0	1	1	0	0	0	1	1	1	8.1	8.1	8.1	28.082	0.001462	1	7.1873	6	6	7.17056	7.49647	6	6	6
14-3-3 protein gamma;14-3-3 protein gamma, N-terminally processed	YWHAG	P61981	P61981	0	1	1	0	1	1	1	1	1	5.7	5.7	5.7	28.302	0	3	7.18588	7.23295	6	7.32482	7.3962	6	7.1384	7.57452
Serine/arginine-rich splicing factor 2	SRSF2	Q01130;Q01130-2	Q01130;Q01130-2	0	1	1	0	1	0	1	1	1	7.7	7.7	7.7	25.476	0	2	7.18373	6.82836	6	7.31952	7.39669	6	7.30548	6
Copine-8	CPNE8	Q86YQ8;Q86YQ8-2;Q8IYJ1;Q9HCH3;Q8IYJ1-2	Q86YQ8	0	0	2	1	9	12	12	12	12	30	30	30	63.107	0	18	7.18336	8.55345	6	6	7.66048	7.96638	8.32106	8.88703
Cold-inducible RNA-binding protein	CIRBP	Q14011;Q14011-2;Q14011-3	Q14011;Q14011-2	0	0	1	0	5	4	5	5	5	26.2	26.2	26.2	18.648	0	9	7.18116	8.18928	6	6	7.65828	6	8.37195	8.3587
Histone H4	HIST1H4A	P62805	P62805	0	0	1	0	1	1	1	1	1	11.7	11.7	11.7	11.367	0	2	7.17187	7.3222	6	6	7.64899	6	7.24005	7.65913
Putative heat shock protein HSP 90-beta 2	HSP90AB2P	Q58FF8	Q58FF8	5	4	4	3	3	4	5	1	1	15.5	4.5	4.5	44.348	0	1	7.16929	6	7.64641	6	6	6	6	6
Guanine nucleotide-binding protein-like 3	GNL3	Q9BVP2;Q9BVP2-2	Q9BVP2;Q9BVP2-2	0	1	1	0	1	1	2	2	2	4	4	4	61.992	0	3	7.16835	6.91605	6	7.2211	7.44039	6	6.91454	7.21783
Spectrin beta chain, non-erythrocytic 1	SPTBN1	Q01082;Q01082-3;Q01082-2	Q01082;Q01082-3;Q01082-2	0	1	2	0	4	5	5	5	5	2.8	2.8	2.8	274.61	0	10	7.1622	7.70442	6	6.89108	7.55391	6	7.63541	8.03623
Transferrin receptor protein 1;Transferrin receptor protein 1, serum form	TFRC	P02786	P02786	0	1	1	0	0	1	1	1	1	1.8	1.8	1.8	84.87	0.001443	2	7.1585	6.96573	6	7.25225	7.40379	6	6	7.44286
Calmodulin-like protein 5	CALML5	Q9NZT1	Q9NZT1	1	0	0	1	1	0	1	1	1	9.6	9.6	9.6	15.892	0	3	7.15421	7.36454	7.63133	6	6	7.59942	7.47261	6
FAST kinase domain-containing protein 2	FASTKD2	Q9NYY8;Q9NYY8-2	Q9NYY8;Q9NYY8-2	0	2	2	0	3	2	3	3	3	6.2	6.2	6.2	81.462	0	2	7.15219	7.14627	6	7.32176	7.33469	6	7.35696	7.28477
ATP synthase-coupling factor 6, mitochondrial	ATP5J	P18859;P18859-2	P18859;P18859-2	0	1	1	1	1	0	1	1	1	21.3	21.3	21.3	12.587	0	2	7.14058	7.17413	6	7.19482	7.41172	7.16554	7.47939	6
E3 ubiquitin-protein ligase RBX1;E3 ubiquitin-protein ligase RBX1, N-terminally processed	RBX1	P62877	P62877	0	1	2	0	0	0	2	2	2	33.3	33.3	33.3	12.274	0	2	7.13623	6	6	6.58619	7.57051	6	6	6
Fascin	FSCN1	Q16658	Q16658	0	1	1	0	1	0	1	1	1	3.2	3.2	3.2	54.529	0	0	7.12471	6.89654	6	7.1233	7.42645	6	7.37367	6
Carbonyl reductase [NADPH] 1	CBR1	P16152;P16152-2	P16152;P16152-2	0	1	1	1	4	5	5	5	3	23.5	23.5	13	30.375	0	5	7.12424	8.17957	6	7.43049	7.11361	7.89737	7.7959	8.49438
10 kDa heat shock protein, mitochondrial	HSPE1	P61604	P61604	0	1	1	0	1	1	1	1	1	13.7	13.7	13.7	10.932	0	1	7.12229	7.15459	6	7.22492	7.3612	6	7.29228	7.36596
SWI/SNF-related matrix-associated actin-dependent regulator of chromatin subfamily D member 1	SMARCD1	Q96GM5;Q96GM5-2	Q96GM5;Q96GM5-2	0	0	1	0	0	0	1	1	1	3.7	3.7	3.7	58.232	0	1	7.09249	6	6	6	7.56961	6	6	6
Protein S100-A11	S100A11	P31949	P31949	0	0	1	0	2	4	4	4	4	43.8	43.8	43.8	11.74	0	5	7.09228	8.49214	6	6	7.5694	6	7.5443	8.95262
Protein argonaute-1	AGO1	Q9UL18	Q9UL18	0	4	5	0	9	9	12	4	4	20.1	8.1	8.1	97.213	0	4	7.0897	7.63517	6	6	7.56683	6	7.86606	7.74853
Probable ATP-dependent RNA helicase DDX28	DDX28	Q9NUL7	Q9NUL7	0	1	0	0	2	2	2	2	2	7.8	7.8	7.8	59.58	0	2	7.08737	7.40203	6	7.56449	6	6	7.68007	7.44464
DNA dC->dU-editing enzyme APOBEC-3B	APOBEC3B	Q9UH17;Q9UH17-3	Q9UH17;Q9UH17-3	0	0	1	0	0	0	1	1	1	5.5	5.5	5.5	45.924	0.0069156	1	7.07957	6	6	6	7.55669	6	6	6
Phosphorylated adapter RNA export protein	PHAX	Q9H814	Q9H814	0	1	1	0	1	1	1	1	1	4.1	4.1	4.1	44.402	0.0014793	2	7.07048	7.24819	6	7.33971	7.12785	6	7.45344	7.39301
Prohibitin-2	PHB2	Q99623;Q99623-2	Q99623;Q99623-2	0	1	1	0	2	2	2	2	2	11	11	11	33.296	0	5	7.06796	7.65533	6	7.13612	7.33043	6	7.76696	7.88753
Protein disulfide-isomerase	P4HB	P07237	P07237	0	1	1	0	0	0	1	1	1	3.7	3.7	3.7	57.116	0	2	7.06721	6	6	7.22404	7.26174	6	6	6
S-phase kinase-associated protein 1	SKP1	P63208;P63208-2	P63208	2	1	0	0	0	0	3	3	3	18.4	18.4	18.4	18.658	0	3	7.06499	6	7.54212	6	6	6	6	6
Endoplasmin	HSP90B1	P14625	P14625	1	1	2	0	2	1	3	2	2	8.6	6.8	6.8	92.468	0	2	7.0593	6.30995	6	6	7.53642	6	6.78707	6
Solute carrier family 2, facilitated glucose transporter member 1	SLC2A1	P11166	P11166	0	1	1	0	1	1	1	1	1	2	2	2	54.083	0	1	7.05078	7.11094	6	7.19011	7.26076	6	6.88937	7.49108
Transcription factor A, mitochondrial	TFAM	Q00059;Q00059-2	Q00059;Q00059-2	0	0	1	0	0	0	1	1	1	8.1	8.1	8.1	29.096	0.0014493	0	7.0484	6	6	6	7.52552	6	6	6
TAR DNA-binding protein 43	TARDBP	Q13148;Q13148-4	Q13148;Q13148-4	0	1	1	0	1	1	1	1	1	4.3	4.3	4.3	44.739	0	4	7.04726	7.13678	6	7.12277	7.30496	6	7.26031	7.35976
Programmed cell death 6-interacting protein	PDCD6IP	Q8WUM4;Q8WUM4-2	Q8WUM4;Q8WUM4-2	0	2	2	0	0	0	2	2	2	2.8	2.8	2.8	96.022	0	1	7.03309	6	6	7.26553	7.14442	6	6	6
Protein polybromo-1	PBRM1	Q86U86;Q86U86-6;Q86U86-5;Q86U86-4;Q86U86-7;Q86U86-3;Q86U86-9;Q86U86-2;Q86U86-8	Q86U86;Q86U86-6;Q86U86-5;Q86U86-4;Q86U86-7;Q86U86-3;Q86U86-9;Q86U86-2;Q86U86-8	1	0	0	0	0	0	1	1	1	1	1	1	192.95	0	1	7.03063	6	7.50775	6	6	6	6	6
Serine/threonine-protein phosphatase PP1-gamma catalytic subunit;Serine/threonine-protein phosphatase PP1-beta catalytic subunit;Serine/threonine-protein phosphatase PP1-alpha catalytic subunit	PPP1CC;PPP1CB;PPP1CA	P36873;P36873-2;P62140;P62136;P62136-3;P62136-2	P36873;P36873-2;P62140;P62136;P62136-3;P62136-2	1	0	1	0	1	2	2	2	2	6.5	6.5	6.5	36.983	0	4	7.02167	7.30964	6.90891	6	7.36972	6	7.2035	7.65537
Mediator of RNA polymerase II transcription subunit 21	MED21	Q13503	Q13503	0	1	1	0	0	0	1	1	1	9.7	9.7	9.7	15.564	0.0068871	1	7.02046	6	6	7.09653	7.27779	6	6	6
Protein-lysine 6-oxidase	LOX	P28300	P28300	0	1	1	0	2	3	3	3	3	11.3	11.3	11.3	46.944	0	5	7.01899	7.6265	6	7.09367	7.27724	6	7.66166	7.90882
Arginine--tRNA ligase, cytoplasmic	RARS	P54136;P54136-2	P54136;P54136-2	0	1	2	0	0	0	2	2	2	3.3	3.3	3.3	75.378	0	2	7.0159	6	6	6.74624	7.40729	6	6	6
Chromobox protein homolog 3	CBX3	Q13185	Q13185	0	1	1	0	1	1	1	1	1	7.7	7.7	7.7	20.811	0	2	7.00985	7.00329	6	7.24227	7.1212	6	7.10027	7.24628
Protein cereblon	CRBN	Q96SW2;Q96SW2-2	Q96SW2;Q96SW2-2	0	1	1	0	1	1	1	1	1	2.7	2.7	2.7	50.545	0	1	7.00837	7.15651	6	7.11504	7.2443	6	7.28533	7.37522
14-3-3 protein epsilon	YWHAE	P62258	P62258	0	1	1	0	1	1	1	1	1	4.7	4.7	4.7	29.174	0	2	7.00648	7.17029	6	7.06807	7.27309	6	7.25472	7.42203
Procollagen-lysine,2-oxoglutarate 5-dioxygenase 3	PLOD3	O60568	O60568	0	1	1	0	0	0	1	1	1	1.9	1.9	1.9	84.784	0.0068493	1	7.00388	6	6	6.89682	7.34994	6	6	6
Drebrin	DBN1	Q16643;Q16643-2;Q16643-3	Q16643;Q16643-2;Q16643-3	0	0	1	0	2	1	2	2	2	5.4	5.4	5.4	71.428	0	3	6.98625	7.35233	6	6	7.46337	6	7.53797	7.51866
Unconventional myosin-Ie	MYO1E	Q12965	Q12965	0	0	1	0	0	0	1	1	1	1.1	1.1	1.1	127.06	0.0042194	1	6.9839	6	6	6	7.46102	6	6	6
Inorganic pyrophosphatase	PPA1	Q15181	Q15181	0	0	1	0	2	1	2	2	2	21.5	21.5	21.5	32.66	0	3	6.98382	7.50706	6	6	7.46094	6	7.90416	7.21018
SRA stem-loop-interacting RNA-binding protein, mitochondrial	SLIRP	Q9GZT3;Q9GZT3-2	Q9GZT3;Q9GZT3-2	0	0	1	0	0	0	1	1	1	12.8	12.8	12.8	12.349	0.0014327	1	6.9764	6	6	6	7.45352	6	6	6
Guanine nucleotide-binding protein G(I)/G(S)/G(T) subunit beta-2;Guanine nucleotide-binding protein subunit beta-4;Guanine nucleotide-binding protein G(I)/G(S)/G(T) subunit beta-1;Guanine nucleotide-binding protein G(I)/G(S)/G(T) subunit beta-3	GNB2;GNB4;GNB1;GNB3	P62879;Q9HAV0;P62873;P16520;P16520-2;P62873-2	P62879;Q9HAV0;P62873;P16520;P16520-2;P62873-2	0	0	1	0	2	2	2	2	2	7.1	7.1	7.1	37.331	0	6	6.9723	7.68295	6	6	7.44942	6	7.66847	7.99104
ATP synthase subunit d, mitochondrial	ATP5H	O75947;O75947-2	O75947;O75947-2	0	0	1	0	1	1	1	1	1	10.6	10.6	10.6	18.491	0	3	6.94252	7.28375	6	6	7.41964	6	7.42085	7.49563
Transcriptional activator protein Pur-alpha	PURA	Q00577	Q00577	0	0	1	0	1	1	1	1	1	8.1	8.1	8.1	34.91	0	3	6.93969	7.48854	6	6	7.41681	6	7.63255	7.69451
Protein disulfide-isomerase A6	PDIA6	Q15084;Q15084-3;Q15084-4;Q15084-5;Q15084-2	Q15084;Q15084-3;Q15084-4;Q15084-5;Q15084-2	0	0	1	0	1	1	1	1	1	3	3	3	48.121	0	2	6.9334	7.28171	6	6	7.41052	6	7.30116	7.57269
Host cell factor 1;HCF N-terminal chain 1;HCF N-terminal chain 2;HCF N-terminal chain 3;HCF N-terminal chain 4;HCF N-terminal chain 5;HCF N-terminal chain 6;HCF C-terminal chain 1;HCF C-terminal chain 2;HCF C-terminal chain 3;HCF C-terminal chain 4;HCF C-terminal chain 5;HCF C-terminal chain 6	HCFC1	P51610;P51610-4;P51610-2	P51610;P51610-4;P51610-2	0	0	1	0	0	0	1	1	1	1.6	1.6	1.6	208.73	0	1	6.9294	6	6	6	7.40652	6	6	6
WD repeat-containing protein 5	WDR5	P61964	P61964	0	0	1	0	0	0	1	1	1	7.2	7.2	7.2	36.588	0.0041958	1	6.88184	6	6	6	7.35896	6	6	6
CD44 antigen	CD44	P16070;P16070-15;P16070-18;P16070-12;P16070-14;P16070-13;P16070-11;P16070-10;P16070-16;P16070-8;P16070-9;P16070-17;P16070-6;P16070-4;P16070-3;P16070-7;P16070-5	P16070;P16070-15;P16070-18;P16070-12;P16070-14;P16070-13;P16070-11;P16070-10;P16070-16;P16070-8;P16070-9;P16070-17;P16070-6;P16070-4;P16070-3;P16070-7;P16070-5	0	1	1	0	1	1	1	1	1	1.6	1.6	1.6	81.537	0	3	6.87701	7.40142	6	6.79688	7.21317	6	7.49128	7.64942
Signal recognition particle subunit SRP72	SRP72	O76094;O76094-2	O76094;O76094-2	0	0	1	0	0	1	1	1	1	3	3	3	74.605	0	2	6.87549	6.8515	6	6	7.35261	6	6	7.32862
GTP-binding nuclear protein Ran	RAN	P62826	P62826	0	1	0	0	0	1	2	2	2	11.6	11.6	11.6	24.423	0	2	6.86646	6.87793	6	7.34359	6	6	6	7.35505
AT-rich interactive domain-containing protein 1B	ARID1B	Q8NFD5;Q8NFD5-3;Q8NFD5-4;Q8NFD5-2	Q8NFD5;Q8NFD5-3;Q8NFD5-4;Q8NFD5-2	0	1	1	0	0	0	1	1	1	0.7	0.7	0.7	236.12	0.0068966	1	6.85404	6	6	7.06187	6.99589	6	6	6
Protein arginine N-methyltransferase 1	PRMT1	Q99873;Q99873-3;Q99873-2;Q99873-4	Q99873;Q99873-3;Q99873-2;Q99873-4	0	0	1	0	2	2	2	2	2	8.6	8.6	8.6	41.515	0	3	6.85191	7.38669	6	6	7.32903	6	7.65017	7.45326
Transgelin-2	TAGLN2	P37802;P37802-2	P37802;P37802-2	0	1	0	0	0	1	1	1	1	5.5	5.5	5.5	22.391	0	2	6.84973	6.81097	6	7.32685	6	6	6	7.28809
Pentatricopeptide repeat-containing protein 1, mitochondrial	PTCD1	O75127	O75127	0	1	1	0	1	1	2	2	2	10	10	10	78.855	0	1	6.8434	7.20455	6	7.02222	7.01674	6	7.23317	7.49053
Protein phosphatase 1G	PPM1G	O15355	O15355	1	0	0	2	1	1	2	2	2	7.7	7.7	7.7	59.271	0	5	6.83268	7.53358	7.3098	6	6	7.53319	7.60413	7.44977
Guanine nucleotide-binding protein G(i) subunit alpha-2;Guanine nucleotide-binding protein G(k) subunit alpha;Guanine nucleotide-binding protein G(i) subunit alpha-1	GNAI2;GNAI3;GNAI1	P04899;P08754;P63096;P63096-2;P04899-6;P04899-3;P04899-5;P04899-2;P04899-4	P04899;P08754;P63096;P63096-2;P04899-6;P04899-3;P04899-5;P04899-2;P04899-4	0	0	1	0	1	1	1	1	1	3.7	3.7	3.7	40.45	0.0055633	2	6.82456	7.28949	6	6	7.30168	6	7.24254	7.61222
DNA repair protein RAD50	RAD50	Q92878;Q92878-3;Q92878-2	Q92878;Q92878-3;Q92878-2	1	0	0	4	3	2	5	5	5	5.9	5.9	5.9	153.89	0	6	6.81869	8.9579	7.29581	6	6	9.32909	8.74428	7.53619
Sodium/potassium-transporting ATPase subunit alpha-1;Sodium/potassium-transporting ATPase subunit alpha-3	ATP1A1;ATP1A3	P05023;P13637;P05023-3;P05023-4;P13637-2;P13637-3	P05023;P13637;P05023-3;P05023-4;P13637-2;P13637-3	0	1	1	0	0	1	1	1	1	1.1	1.1	1.1	112.89	0	2	6.80975	6.88825	6	6.84443	7.09233	6	6	7.36538
ATP-dependent RNA helicase DDX39A;Spliceosome RNA helicase DDX39B	DDX39A;DDX39B	O00148;Q13838;O00148-3;O00148-2;Q13838-2	O00148;Q13838;O00148-3;O00148-2;Q13838-2	0	0	1	0	0	0	1	1	1	7.5	7.5	7.5	49.129	0.0014925	1	6.8022	6	6	6	7.27932	6	6	6
LIM and SH3 domain protein 1	LASP1	Q14847;Q14847-3;Q14847-2	Q14847;Q14847-3;Q14847-2	0	0	1	0	0	0	1	1	1	5	5	5	29.717	0	1	6.79741	6	6	6	7.27453	6	6	6
Cytoskeleton-associated protein 4	CKAP4	Q07065	Q07065	0	0	1	0	0	0	1	1	1	3	3	3	66.022	0	1	6.78857	6	6	6	7.26569	6	6	6
Serine/arginine-rich splicing factor 11	SRSF11	Q05519;Q05519-2	Q05519;Q05519-2	1	0	0	0	0	0	1	1	1	3.5	3.5	3.5	53.542	0.0028289	1	6.7758	6	7.25293	6	6	6	6	6
Nucleoprotein TPR	TPR	P12270;P12270-2	P12270;P12270-2	0	1	1	0	0	0	1	1	1	0.5	0.5	0.5	267.29	0.0028409	1	6.76216	6	6	6.92774	6.94851	6	6	6
Gephyrin;Molybdopterin adenylyltransferase;Molybdopterin molybdenumtransferase	GPHN	Q9NQX3;Q9NQX3-2	Q9NQX3;Q9NQX3-2	1	1	0	3	1	0	4	4	4	9.4	9.4	9.4	79.748	0	5	6.75615	7.3192	7.23328	6	6	7.73852	6.89189	6
C2 domain-containing protein 5	C2CD5	Q86YS7;Q86YS7-2;Q86YS7-3;Q86YS7-4;Q86YS7-5	Q86YS7;Q86YS7-2;Q86YS7-3;Q86YS7-4;Q86YS7-5	1	0	0	3	4	4	4	4	4	6.2	6.2	6.2	110.45	0	9	6.75338	8.03764	7.2305	6	6	8.2772	7.84363	7.83303
Protein MEMO1	MEMO1	Q9Y316;Q9Y316-2;Q9Y316-3	Q9Y316;Q9Y316-2;Q9Y316-3	0	0	1	0	0	0	1	1	1	4.7	4.7	4.7	33.733	0.0081301	1	6.71625	6	6	6	7.19338	6	6	6
Polyadenylate-binding protein-interacting protein 1	PAIP1	Q9H074;Q9H074-3;Q9H074-2	Q9H074;Q9H074-3;Q9H074-2	0	0	1	0	0	1	1	1	1	2.5	2.5	2.5	53.524	0.0014815	2	6.67837	6.60599	6	6	7.15549	6	6	7.08311
Dynein light chain roadblock-type 1;Dynein light chain roadblock-type 2	DYNLRB1;DYNLRB2	Q9NP97;Q8TF09	Q9NP97;Q8TF09	0	0	1	0	1	1	1	1	1	12.5	12.5	12.5	10.921	0.0014859	0	6.67715	7.00975	6	6	7.15427	6	7.24329	7.11962
Proteasomal ubiquitin receptor ADRM1	ADRM1	Q16186	Q16186	0	0	1	0	0	0	1	1	1	3.7	3.7	3.7	42.153	0	1	6.67523	6	6	6	7.15235	6	6	6
Protein FAM98B	FAM98B	Q52LJ0;Q52LJ0-2	Q52LJ0;Q52LJ0-2	0	1	2	0	1	1	2	1	1	8.2	3.9	3.9	37.19	0	1	6.67443	6	6	6	7.15155	6	6	6
Kinesin-like protein KIF20A	KIF20A	O95235;O95235-2	O95235;O95235-2	1	0	0	0	0	0	1	1	1	1.6	1.6	1.6	100.28	0	1	6.67431	6	7.15143	6	6	6	6	6
Lamina-associated polypeptide 2, isoform alpha;Thymopoietin;Thymopentin;Lamina-associated polypeptide 2, isoforms beta/gamma;Thymopoietin;Thymopentin	TMPO	P42166;P42167;P42167-2;P42167-3	P42166;P42167;P42167-2;P42167-3	1	0	1	1	0	0	2	2	2	3.5	3.5	3.5	75.491	0	2	6.6615	6.51305	6	6	7.13862	6.99017	6	6
Plectin	PLEC	Q15149;Q15149-4;Q15149-2;Q15149-6;Q15149-9;Q15149-7;Q15149-8;Q15149-5;Q15149-3	Q15149;Q15149-4;Q15149-2;Q15149-6;Q15149-9;Q15149-7;Q15149-8;Q15149-5;Q15149-3	0	0	1	0	4	6	8	7	7	2.8	2.2	2.2	531.78	0	6	6.66017	7.83462	6	6	7.13729	6	7.56496	8.22601
Protein CYR61	CYR61	O00622	O00622	0	1	0	1	7	6	8	8	8	30.2	30.2	30.2	42.026	0	10	6.61395	8.3619	6	7.09107	6	7.41425	8.53195	8.51048
SAFB-like transcription modulator	SLTM	Q9NWH9	Q9NWH9	0	0	1	0	1	1	1	1	1	1.8	1.8	1.8	117.15	0	0	6.54941	6.93733	6	6	7.02653	6	7.04685	7.17114
Separin	ESPL1	Q14674	Q14674	0	0	1	0	0	0	1	1	1	0.7	0.7	0.7	233.17	0.0028531	1	6.53987	6	6	6	7.01699	6	6	6
ATP-binding cassette sub-family G member 2	ABCG2	Q9UNQ0;Q9UNQ0-2	Q9UNQ0;Q9UNQ0-2	0	0	1	0	1	1	1	1	1	1.5	1.5	1.5	72.313	0.0042076	2	6.45641	7.06803	6	6	6.93353	6	6.83249	7.4516
Ras/Rap GTPase-activating protein SynGAP	SYNGAP1	Q96PV0;Q96PV0-2;Q96PV0-3;Q96PV0-4	Q96PV0;Q96PV0-2;Q96PV0-3;Q96PV0-4	0	0	0	0	0	1	1	1	1	1.1	1.1	1.1	148.28	0.0068213	2	6	8.56297	6	6	6	6	6	9.04009
Epiplakin	EPPK1	P58107	P58107	0	0	0	0	5	12	12	12	11	19	19	15.1	555.61	0	15	6	8.39786	6	6	6	6	8.00126	8.81263
Ankyrin repeat domain-containing protein 26	ANKRD26	Q9UPS8;Q9UPS8-2;Q9UPS8-3	Q9UPS8;Q9UPS8-2;Q9UPS8-3	0	1	0	0	1	1	2	2	2	2.2	2.2	2.2	196.32	0	2	6	8.31886	6	6	6	6	8.23129	8.65783
Serine/arginine-rich splicing factor 9	SRSF9	Q13242	Q13242	0	0	0	0	3	2	3	3	3	19.5	19.5	19.5	25.542	0	3	6	7.96703	6	6	6	6	8.23193	8.03137
Nesprin-1	SYNE1	Q8NF91;Q8NF91-4;Q8NF91-8;Q8NF91-2	Q8NF91;Q8NF91-4;Q8NF91-8;Q8NF91-2	0	0	0	1	0	0	1	1	1	0.2	0.2	0.2	1011.1	0.0042135	1	6	7.91558	6	6	6	8.3927	6	6
CD59 glycoprotein	CD59	P13987	P13987	0	0	0	0	3	1	3	3	3	21.9	21.9	21.9	14.177	0	2	6	7.77619	6	6	6	6	8.11136	7.69863
Zinc finger CCCH-type antiviral protein 1	ZC3HAV1	Q7Z2W4;Q7Z2W4-2;Q7Z2W4-3	Q7Z2W4;Q7Z2W4-2;Q7Z2W4-3	0	0	0	0	4	4	4	4	4	5.9	5.9	5.9	101.43	0	3	6	7.74279	6	6	6	6	7.79334	8.01616
Thymosin beta-4;Hematopoietic system regulatory peptide	TMSB4X	P62328	P62328	0	0	0	0	1	1	1	1	1	31.8	31.8	31.8	5.0526	0	1	6	7.71661	6	6	6	6	7.89751	7.88783
mTERF domain-containing protein 1, mitochondrial	MTERFD1	Q96E29-3;Q96E29-2;Q96E29	Q96E29-3;Q96E29-2;Q96E29	0	0	0	0	5	4	5	5	5	22	22	22	34.358	0	6	6	7.70652	6	6	6	6	7.92007	7.84163
Protein KRI1 homolog	KRI1	Q8N9T8	Q8N9T8	0	0	0	1	2	1	2	2	2	4.7	4.7	4.7	82.597	0	2	6	7.70576	6	6	6	7.52662	8.02218	7.13033
CD109 antigen	CD109	Q6YHK3;Q6YHK3-2;Q6YHK3-3;Q6YHK3-4	Q6YHK3;Q6YHK3-2;Q6YHK3-3;Q6YHK3-4	0	0	0	0	3	3	3	3	3	3.3	3.3	3.3	161.69	0	4	6	7.6548	6	6	6	6	7.73407	7.91001
B-cell CLL/lymphoma 7 protein family member B;B-cell CLL/lymphoma 7 protein family member A;B-cell CLL/lymphoma 7 protein family member C	BCL7B;BCL7A;BCL7C	Q9BQE9;Q4VC05;Q4VC05-2;Q9BQE9-4;Q9BQE9-3;Q8WUZ0;Q8WUZ0-2	Q9BQE9;Q4VC05;Q4VC05-2;Q9BQE9-4;Q9BQE9-3;Q8WUZ0;Q8WUZ0-2	0	0	0	0	2	1	2	2	2	5.4	5.4	5.4	22.195	0	0	6	7.61559	6	6	6	6	7.73889	7.83874
KRR1 small subunit processome component homolog	KRR1	Q13601;Q13601-2	Q13601;Q13601-2	0	0	0	0	4	2	4	4	4	17.3	17.3	17.3	43.664	0	4	6	7.57806	6	6	6	6	7.78603	7.71975
RNMT-activating mini protein	FAM103A1	Q9BTL3	Q9BTL3	0	0	0	0	2	1	2	2	2	30.5	30.5	30.5	14.381	0	2	6	7.52237	6	6	6	6	7.82359	7.522
Probable tRNA pseudouridine synthase 2	TRUB2	O95900;O95900-2	O95900;O95900-2	0	0	0	0	3	3	3	3	3	11.5	11.5	11.5	36.694	0	3	6	7.516	6	6	6	6	7.71823	7.66428
Cytochrome b-c1 complex subunit 6, mitochondrial	UQCRH	P07919	P07919	0	0	0	0	1	1	1	1	1	19.8	19.8	19.8	10.739	0	2	6	7.43388	6	6	6	6	7.75348	7.39417
Nascent polypeptide-associated complex subunit alpha	NACA	E9PAV3;Q13765;E9PAV3-2	E9PAV3;Q13765;E9PAV3-2	0	0	0	1	2	1	2	2	2	1.4	1.4	1.4	205.42	0	3	6	7.43084	6	6	6	7.3284	7.57351	7.34531
Geranylgeranyl transferase type-2 subunit beta	RABGGTB	P53611	P53611	0	0	0	0	0	2	2	2	2	6	6	6	36.924	0	1	6	7.4077	6	6	6	6	6	7.88482
Serine/threonine-protein kinase PAK 2;PAK-2p27;PAK-2p34	PAK2	Q13177	Q13177	0	0	0	1	1	1	1	1	1	5.9	5.9	5.9	58.042	0	2	6	7.39775	6	6	6	7.65342	6.86708	7.35376
Malate dehydrogenase, mitochondrial	MDH2	P40926;P40926-2	P40926;P40926-2	0	0	0	1	1	1	1	1	1	6.5	6.5	6.5	35.503	0	1	6	7.39586	6	6	6	7.04368	7.67417	7.21373
PHD finger-like domain-containing protein 5A	PHF5A	Q7RTV0	Q7RTV0	0	0	0	0	1	1	1	1	1	11.8	11.8	11.8	12.405	0	1	6	7.36271	6	6	6	6	7.49167	7.58132
Filamin-B	FLNB	O75369;O75369-5;O75369-4;O75369-7;O75369-6;O75369-3;O75369-2;O75369-9;O75369-8	O75369;O75369-5;O75369-4;O75369-7;O75369-6;O75369-3;O75369-2;O75369-9;O75369-8	0	0	0	0	2	2	2	2	2	1.5	1.5	1.5	278.16	0	2	6	7.33755	6	6	6	6	7.44064	7.57611
Histone-binding protein RBBP7	RBBP7	Q16576;Q16576-2	Q16576;Q16576-2	0	0	0	0	1	1	1	1	1	6.4	6.4	6.4	47.82	0.0014368	0	6	7.31469	6	6	6	6	7.39608	7.56848
Coiled-coil domain-containing protein 86	CCDC86	Q9H6F5	Q9H6F5	0	0	0	0	1	1	1	1	1	3.3	3.3	3.3	40.235	0.0014286	1	6	7.30522	6	6	6	6	7.39664	7.55213
Radical S-adenosyl methionine domain-containing protein 2	RSAD2	Q8WXG1	Q8WXG1	0	0	0	1	0	0	1	1	1	3.3	3.3	3.3	42.169	0.0069061	1	6	7.29115	6	6	6	7.76827	6	6
Desmoglein-1	DSG1	Q02413	Q02413	0	0	0	1	0	0	1	1	1	1.5	1.5	1.5	113.75	0.0014684	1	6	7.2911	6	6	6	7.76822	6	6
RNA pseudouridylate synthase domain-containing protein 4	RPUSD4	Q96CM3;Q96CM3-2	Q96CM3;Q96CM3-2	0	0	0	0	1	0	1	1	1	5.8	5.8	5.8	42.205	0	1	6	7.26603	6	6	6	6	7.74315	6
Basigin	BSG	P35613;P35613-3;P35613-4;P35613-2	P35613;P35613-3;P35613-4;P35613-2	0	0	0	0	1	2	2	2	2	7	7	7	42.2	0	2	6	7.26357	6	6	6	6	7.29675	7.54701
Actin-related protein 2	ACTR2	P61160;P61160-2	P61160;P61160-2	0	0	0	0	1	1	1	1	1	1.8	1.8	1.8	44.76	0.0014535	1	6	7.25878	6	6	6	6	7.15631	7.60321
Rho GTPase-activating protein 21	ARHGAP21	Q5T5U3;Q5T5U3-3	Q5T5U3;Q5T5U3-3	2	1	1	3	1	3	4	4	4	5	5	5	217.33	0	2	6	7.25591	6	6	6	7.54192	6	7.28448
Nucleosome assembly protein 1-like 1	NAP1L1	P55209;P55209-3;P55209-2	P55209;P55209-3;P55209-2	0	0	0	1	1	1	1	1	1	4.6	4.6	4.6	45.374	0.0014881	1	6	7.2507	6	6	6	6.88821	7.4463	7.24942
Squamous cell carcinoma antigen recognized by T-cells 3	SART3	Q15020;Q15020-4	Q15020;Q15020-4	0	0	0	0	1	2	2	2	2	5.8	5.8	5.8	109.93	0	2	6	7.24715	6	6	6	6	6.96057	7.64215
Catechol O-methyltransferase	COMT	P21964;P21964-2	P21964;P21964-2	0	0	0	0	1	1	1	1	1	8.5	8.5	8.5	30.037	0	1	6	7.24507	6	6	6	6	7.11724	7.59821
Bone marrow stromal antigen 2	BST2	Q10589;Q10589-2	Q10589;Q10589-2	0	0	0	0	1	1	1	1	1	8.3	8.3	8.3	19.769	0	1	6	7.24346	6	6	6	6	7.52542	7.27926
ARF GTPase-activating protein GIT1	GIT1	Q9Y2X7;Q9Y2X7-3	Q9Y2X7;Q9Y2X7-3	0	0	0	0	1	1	1	1	1	3.3	3.3	3.3	84.34	0.0014837	1	6	7.2409	6	6	6	6	7.4707	7.35568
Protein S100-A8;Protein S100-A8, N-terminally processed	S100A8	P05109	P05109	0	0	0	0	2	2	2	2	2	23.7	23.7	23.7	10.834	0	2	6	7.23908	6	6	6	6	7.40454	7.42555
Splicing factor 45	RBM17	Q96I25	Q96I25	0	0	0	0	2	1	2	2	2	6.5	6.5	6.5	44.961	0	1	6	7.23238	6	6	6	6	7.47279	7.33294
Histone-binding protein RBBP4	RBBP4	Q09028;Q09028-3	Q09028;Q09028-3	0	0	0	1	1	1	1	1	1	3.3	3.3	3.3	47.655	0	1	6	7.21339	6	6	6	7.16643	7.13975	7.31323
La-related protein 4	LARP4	Q71RC2;Q71RC2-7;Q71RC2-2;Q71RC2-5;Q71RC2-3;Q71RC2-4	Q71RC2;Q71RC2-7;Q71RC2-2;Q71RC2-5;Q71RC2-3;Q71RC2-4	0	0	0	0	1	1	1	1	1	3	3	3	80.595	0	2	6	7.21193	6	6	6	6	7.38426	7.39175
Cyclin-dependent kinase 5	CDK5	Q00535;Q00535-2	Q00535;Q00535-2	1	1	1	0	1	2	3	2	2	9.2	6.5	6.5	33.304	0	2	6	7.21077	6	6	6	6	6.78134	7.63039
F-actin-capping protein subunit alpha-1;F-actin-capping protein subunit alpha-2	CAPZA1;CAPZA2	P52907;P47755;P47755-2	P52907;P47755;P47755-2	0	0	0	0	1	1	1	1	1	3.5	3.5	3.5	32.922	0.0042017	1	6	7.19857	6	6	6	6	7.13596	7.52782
Protein S100-A6	S100A6	P06703	P06703	0	0	0	0	1	0	1	1	1	8.9	8.9	8.9	10.18	0.0014347	1	6	7.16378	6	6	6	6	7.6409	6
RNA pseudouridylate synthase domain-containing protein 3	RPUSD3	Q6P087;Q6P087-3;Q6P087-2	Q6P087;Q6P087-3;Q6P087-2	0	0	0	0	1	0	1	1	1	4.3	4.3	4.3	38.46	0.0042254	1	6	7.13073	6	6	6	6	7.60785	6
Y-box-binding protein 3	YBX3	P16989;P16989-3	P16989;P16989-3	1	6	6	2	10	8	11	1	1	31.7	6.5	6.5	40.089	0.0068587	2	6	7.11432	6	6	6	6	7.27423	7.30602
Transcription factor BTF3	BTF3	P20290;P20290-2	P20290;P20290-2	0	0	0	0	1	1	1	1	1	9.2	9.2	9.2	22.168	0.002845	1	6	7.08983	6	6	6	6	7.26375	7.26809
Nucleolar protein 7	NOL7	Q9UMY1	Q9UMY1	0	0	0	0	0	1	1	1	1	7.4	7.4	7.4	29.426	0	1	6	7.07864	6	6	6	6	6	7.55576
Mitochondrial import inner membrane translocase subunit TIM50	TIMM50	Q3ZCQ8;Q3ZCQ8-3;Q3ZCQ8-2	Q3ZCQ8;Q3ZCQ8-3;Q3ZCQ8-2	0	0	0	0	1	1	1	1	1	4.8	4.8	4.8	39.646	0.0014472	0	6	7.05205	6	6	6	6	7.05242	7.3529
Annexin A11	ANXA11	P50995;P50995-2	P50995;P50995-2	0	0	0	0	0	1	1	1	1	4	4	4	54.389	0.0014306	1	6	7.04219	6	6	6	6	6	7.51932
Protein PRRC2A	PRRC2A	P48634-2;P48634;P48634-4;P48634-3	P48634-2;P48634;P48634-4;P48634-3	0	0	0	0	1	1	1	1	1	1.1	1.1	1.1	227.84	0.0014663	1	6	7.03797	6	6	6	6	6.72494	7.43827
Dihydrolipoyllysine-residue succinyltransferase component of 2-oxoglutarate dehydrogenase complex, mitochondrial	DLST	P36957	P36957	0	0	0	1	1	0	1	1	1	3.1	3.1	3.1	48.755	0	2	6	7.03096	6	6	6	7.30752	7.07613	6
Zinc finger protein RFP	TRIM27	P14373;P14373-2	P14373;P14373-2	0	0	0	0	1	1	1	1	1	2.7	2.7	2.7	58.489	0	2	6	7.00789	6	6	6	6	7.1259	7.2352
Zinc finger protein 609	ZNF609	O15014	O15014	0	0	0	0	0	1	1	1	1	1.6	1.6	1.6	151.19	0	1	6	6.97291	6	6	6	6	6	7.45003
RNA-binding protein 4B	RBM4B	Q9BQ04	Q9BQ04	0	0	0	0	1	1	1	1	1	4.5	4.5	4.5	40.149	0	1	6	6.93596	6	6	6	6	6.82615	7.28298
Trifunctional purine biosynthetic protein adenosine-3;Phosphoribosylamine--glycine ligase;Phosphoribosylformylglycinamidine cyclo-ligase;Phosphoribosylglycinamide formyltransferase	GART	P22102;P22102-2	P22102;P22102-2	0	0	0	1	0	0	1	1	1	2.1	2.1	2.1	107.77	0	1	6	6.92304	6	6	6	7.40016	6	6
Splicing factor 3B subunit 5	SF3B5	Q9BWJ5	Q9BWJ5	0	0	0	0	1	1	1	1	1	17.4	17.4	17.4	10.135	0	1	6	6.90481	6	6	6	6	7.07737	7.0844
Dipeptidyl peptidase 1;Dipeptidyl peptidase 1 exclusion domain chain;Dipeptidyl peptidase 1 heavy chain;Dipeptidyl peptidase 1 light chain	CTSC	P53634	P53634	0	0	0	0	1	1	1	1	1	2.6	2.6	2.6	51.853	0	1	6	6.84613	6	6	6	6	7.07838	6.9577
Ragulator complex protein LAMTOR5	LAMTOR5	O43504	O43504	0	0	0	0	1	0	1	1	1	22	22	22	9.6138	0	1	6	6.8333	6	6	6	6	7.31042	6
Mediator of RNA polymerase II transcription subunit 20	MED20	Q9H944;Q9H944-2	Q9H944;Q9H944-2	0	0	0	0	1	1	1	1	1	5.2	5.2	5.2	23.222	0.0081522	0	6	6.80249	6	6	6	6	6.92177	7.02882
DnaJ homolog subfamily A member 2	DNAJA2	O60884	O60884	0	0	0	0	1	1	1	1	1	3.6	3.6	3.6	45.745	0.006812	1	6	6.79108	6	6	6	6	7.08615	6.80277
Fatty acid-binding protein, epidermal	FABP5	Q01469	Q01469	0	0	0	1	0	0	1	1	1	6.7	6.7	6.7	15.164	0.0068399	1	6	6.76323	6	6	6	7.24035	6	6
Calreticulin	CALR	P27797	P27797	0	0	0	0	1	0	1	1	1	4.3	4.3	4.3	48.141	0.002849	1	6	6.70601	6	6	6	6	7.18313	6
Adenylate kinase 2, mitochondrial;Adenylate kinase 2, mitochondrial, N-terminally processed	AK2	P54819;P54819-6;P54819-5;P54819-2	P54819;P54819-6;P54819-5;P54819-2	0	0	0	0	1	0	1	1	1	6.7	6.7	6.7	26.477	0.0014514	1	6	6.6819	6	6	6	6	7.15903	6
Mitochondrial 2-oxoglutarate/malate carrier protein	SLC25A11	Q02978;Q02978-2	Q02978;Q02978-2	0	0	0	0	1	0	1	1	1	5.1	5.1	5.1	34.061	0	1	6	6.57856	6	6	6	6	7.05568	6
Malonyl-CoA-acyl carrier protein transacylase, mitochondrial	MCAT	Q8IVS2;Q8IVS2-2	Q8IVS2;Q8IVS2-2	0	0	0	0	1	0	1	1	1	4.1	4.1	4.1	42.961	0	1	6	6.57167	6	6	6	6	7.04879	6
Prefoldin subunit 2	PFDN2	Q9UHV9	Q9UHV9	0	0	0	0	1	0	1	1	1	7.8	7.8	7.8	16.648	0.0042313	1	6	6.56297	6	6	6	6	7.04009	6
Ataxin-2	ATXN2	Q99700;Q99700-2;Q99700-5;Q99700-4	Q99700;Q99700-2;Q99700-5;Q99700-4	0	0	0	0	1	0	1	1	1	1.2	1.2	1.2	140.28	0.0081633	0	6	6.49103	6	6	6	6	6.96815	6
Coronin-1C	CORO1C	Q9ULV4;Q9ULV4-2;Q9ULV4-3	Q9ULV4;Q9ULV4-2;Q9ULV4-3	0	0	0	0	1	1	1	1	1	3.4	3.4	3.4	53.248	0	1	6	6.45288	6	6	6	6	6.46217	6.7492
Rho GTPase-activating protein 23	ARHGAP23	Q9P227;Q9P227-2	Q9P227;Q9P227-2	0	0	0	0	1	1	1	1	1	0.8	0.8	0.8	162.19	0.0014771	1	6	6.43051	6	6	6	6	6.47874	6.70525
Constitutive coactivator of PPAR-gamma-like protein 1	FAM120A	Q9NZB2;Q9NZB2-4;Q9NZB2-6	Q9NZB2;Q9NZB2-4;Q9NZB2-6	0	0	0	0	1	0	1	1	1	1.3	1.3	1.3	121.89	0.0081411	0	6	6.31744	6	6	6	6	6.79456	6
Actin, cytoplasmic 2;Actin, cytoplasmic 2, N-terminally processed	ACTG1	P63261;Q6S8J3;P63267-2;A5A3E0;P0CG38;P0CG39;Q9BYX7	P63261	10	22	26	12	25	26	28	1	1	73.1	4.5	4.5	41.792	0.0014749	0	6	6.19289	6	6	6	6	6.67001	6

## Sheet: ≥3 peptides
Protein names	Gene names	Protein IDs	Majority protein IDs	Peptides CCNB_01	Peptides CCNB_02	Peptides CCNB_03	Peptides Parent_01	Peptides Parent_02	Peptides Parent_03	Peptides	Razor + unique peptides	Unique peptides	Sequence coverage [%]	Unique + razor sequence coverage [%]	Unique sequence coverage [%]	Mol. weight [kDa]	Q-value	MS/MS Count	Intensity CCNB1	Intensity Parent	Intensity CCNB_01	Intensity CCNB_02	Intensity CCNB_03	Intensity Parent_01	Intensity Parent_02	Intensity Parent_03
Stress-70 protein, mitochondrial	HSPA9	P38646	P38646	42	51	51	38	48	50	55	55	55	70.1	70.1	70.1	73.68	0	987	10.8203	10.7646	10.6811	10.8079	10.935	10.5495	10.721	10.9367
Cyclin-dependent kinase 1	CDK1	P06493;P06493-2;Q00526;Q9NYV4;Q14004;P50750;Q00536;Q00537;Q00534;Q07002;O94921;Q14004-2;P11802;P50750-2;Q9NYV4-2;Q96Q40;Q07002-3;P11802-2;Q96Q40-2;Q96Q40-4;Q96Q40-3;O94921-3;Q96Q40-5;O94921-2;Q07002-2;Q00536-3;Q00537-2;Q00536-2;Q9NYV4-3	P06493;P06493-2	26	25	28	0	0	0	30	30	28	76.8	76.8	74.1	34.095	0	311	10.6793	6	10.881	10.382	10.6359	6	6	6
G2/mitotic-specific cyclin-B1	CCNB1	P14635;P14635-2	P14635;P14635-2	16	12	11	0	0	0	19	19	19	55.4	55.4	55.4	48.337	0	140	10.584	6	10.8291	10.2531	10.4731	6	6	6
Actin, cytoplasmic 1;Actin, cytoplasmic 1, N-terminally processed	ACTB	P60709	P60709	10	23	27	12	25	27	28	28	1	73.1	73.1	4.5	41.736	0	473	10.3074	10.6005	9.35363	9.89214	10.7061	9.50314	10.2478	10.9942
Protein TFG	TFG	Q92734;Q92734-2;Q92734-4;Q92734-3	Q92734;Q92734-2;Q92734-4;Q92734-3	1	17	18	3	15	17	18	18	18	47.8	47.8	47.8	43.447	0	357	10.1414	10.0605	6.80484	10.3228	10.3119	7.90804	10.1977	10.2704
Heat shock cognate 71 kDa protein	HSPA8	P11142;P11142-2;P54652	P11142;P11142-2	26	28	32	27	27	28	34	33	29	57.6	57.6	52.2	70.897	0	377	10.0569	10.0438	10.1971	9.87023	10.0429	10.1559	9.89858	10.0393
Proteasome activator complex subunit 3	PSME3	P61289;P61289-2;P61289-3	P61289;P61289-2;P61289-3	12	19	19	16	18	20	23	23	23	70.9	70.9	70.9	29.506	0	236	9.89428	9.97042	9.61125	9.93134	10.0372	9.69377	9.98668	10.1267
E3 ubiquitin-protein ligase TRIM21	TRIM21	P19474;P19474-2	P19474;P19474-2	25	19	19	22	20	22	29	29	29	58.1	58.1	58.1	54.169	0	253	9.88687	9.9046	10.1435	9.61381	9.70719	10.0704	9.64784	9.89648
78 kDa glucose-regulated protein	HSPA5	P11021	P11021	31	27	29	29	33	31	38	38	37	53.8	53.8	53.8	72.332	0	308	9.83818	9.83913	10.0484	9.51718	9.79241	10.0567	9.65625	9.68005
ATP-dependent RNA helicase DDX3X;ATP-dependent RNA helicase DDX3Y	DDX3X;DDX3Y	O00571;O00571-2;O15523;O15523-2;O15523-3;Q9NQI0;Q9NQI0-3;Q9NQI0-2;Q9NQI0-4	O00571;O00571-2;O15523;O15523-2	3	37	37	1	36	36	41	41	40	67.2	67.2	65.6	73.243	0	228	9.83741	9.91865	7.50424	9.94273	10.0732	7.26371	10.0496	10.135
CAD protein;Glutamine-dependent carbamoyl-phosphate synthase;Aspartate carbamoyltransferase;Dihydroorotase	CAD	P27708	P27708	54	40	43	59	57	52	77	77	76	51.8	51.8	51.8	242.98	0	348	9.76791	9.82274	10.047	9.48949	9.52528	10.0505	9.59201	9.68166
Cyclin-dependent kinases regulatory subunit 2	CKS2	P33552	P33552	5	4	4	0	0	0	5	5	5	65.8	65.8	65.8	9.8602	0	66	9.72758	6	9.69876	9.62109	9.83535	6	6	6
Heat shock 70 kDa protein 1B	HSPA1B	P0DMV9;P0DMV8;P0DMV8-2	P0DMV9;P0DMV8;P0DMV8-2	27	31	29	24	28	27	34	32	22	53.4	51.3	34.3	70.051	0	232	9.65933	9.53908	9.72442	9.53578	9.69511	9.51672	9.47745	9.61188
Nuclease-sensitive element-binding protein 1	YBX1	P67809;Q9Y2T7	P67809	3	12	15	3	14	13	16	16	10	71.3	71.3	63.9	35.924	0	120	9.62588	9.72015	8.19975	9.67904	9.88888	8.09496	9.94411	9.83459
Nucleolin	NCL	P19338	P19338	16	26	26	13	32	28	35	35	35	43.1	43.1	43.1	76.613	0	166	9.61132	9.72568	8.84852	9.73333	9.78827	8.67534	9.90699	9.86957
Probable ATP-dependent RNA helicase DDX5	DDX5	P17844;P17844-2	P17844;P17844-2	3	33	33	3	37	35	38	37	28	53.1	53.1	43	69.147	0	200	9.56804	9.71959	7.81138	9.69	9.78769	7.58595	9.83687	9.94557
Polyadenylate-binding protein 1;Polyadenylate-binding protein 3	PABPC1;PABPC3	P11940;P11940-2;Q9H361;Q4VXU2;Q5JQF8;Q4VXU2-2;Q96DU9;Q96DU9-2;P0CB38	P11940;P11940-2;Q9H361	6	24	24	7	30	25	32	32	23	47.3	47.3	35.4	70.67	0	179	9.53158	9.73915	8.09701	9.65975	9.74108	8.1801	9.96627	9.84818
Tubulin beta-4B chain;Tubulin beta-4A chain	TUBB4B;TUBB4A	P68371;P04350	P68371;P04350	14	23	21	13	20	22	24	24	4	65.6	65.6	13	49.83	0	197	9.53109	9.4551	9.29475	9.6519	9.57207	9.31298	9.42426	9.58467
RNA-binding motif protein, X chromosome;RNA-binding motif protein, X chromosome, N-terminally processed	RBMX	P38159;P38159-2;P38159-3;O75526;Q8N7X1	P38159;P38159-2	5	21	23	5	27	24	28	28	10	58.1	58.1	21.2	42.331	0	121	9.52158	9.72624	8.28607	9.66665	9.71059	8.49031	9.93841	9.84418
Interleukin enhancer-binding factor 3	ILF3	Q12906-7;Q12906;Q12906-4;Q12906-6;Q12906-5;Q12906-2;Q12906-3	Q12906-7;Q12906;Q12906-4;Q12906-6;Q12906-5;Q12906-2;Q12906-3	2	35	36	4	38	39	42	42	39	63.8	63.8	61.9	95.807	0	218	9.47437	9.66713	7.90708	9.70748	9.5756	7.81776	9.7532	9.91428
Cyclin-dependent kinases regulatory subunit 1	CKS1B	P61024	P61024	3	3	3	0	0	0	3	3	3	65.8	65.8	65.8	9.6601	0	57	9.45707	6	9.4254	9.06397	9.67871	6	6	6
Copper homeostasis protein cutC homolog	CUTC	Q9NTM9	Q9NTM9	7	8	8	7	8	8	8	8	8	44.3	44.3	44.3	29.341	0	107	9.38719	9.4542	9.41081	9.28203	9.45134	9.41032	9.4396	9.50695
Tubulin alpha-1B chain;Tubulin alpha-4A chain	TUBA1B;TUBA4A	P68363;P68363-2;P68366;P68366-2;A6NHL2-2;A6NHL2	P68363;P68363-2;P68366;P68366-2	10	14	14	11	14	14	15	15	1	43	43	2.9	50.151	0	130	9.38303	9.35782	9.25421	9.43892	9.43197	9.3357	9.33212	9.40202
ATP-dependent RNA helicase A	DHX9	Q08211;Q08211-2	Q08211	3	32	35	2	36	30	40	40	40	41.4	41.4	41.4	140.96	0	158	9.34451	9.37079	7.4103	9.44157	9.58453	7.29724	9.58433	9.50321
E3 ubiquitin-protein ligase TRIM33	TRIM33	Q9UPN9;O15164;O15164-2	Q9UPN9	25	22	24	22	17	24	32	32	2	31.5	31.5	2.1	122.53	0	123	9.33642	9.25047	9.42711	9.21333	9.3427	9.34614	8.75371	9.40731
Serine/arginine-rich splicing factor 3	SRSF3	P84103;P84103-2	P84103;P84103-2	2	7	7	3	7	7	8	8	7	49.4	49.4	49.4	19.329	0	60	9.30778	9.43664	7.88052	9.46267	9.49364	8.15351	9.57151	9.63632
Nucleophosmin	NPM1	P06748;P06748-2;P06748-3	P06748;P06748-2;P06748-3	1	7	7	3	8	7	10	10	10	45.6	45.6	45.6	32.575	0	56	9.27299	9.12614	7.8192	9.28679	9.55912	8.4862	9.1745	9.34443
THO complex subunit 4	ALYREF	Q86V81	Q86V81	3	5	6	1	7	7	7	7	7	32.7	32.7	32.7	26.888	0	49	9.23347	9.26375	8.46358	9.12769	9.54444	7.65	9.25452	9.56406
Nuclear fragile X mental retardation-interacting protein 2	NUFIP2	Q7Z417;Q7Z417-2	Q7Z417	3	17	16	3	19	13	23	23	23	41.6	41.6	41.6	76.12	0	91	9.1983	9.1362	7.83824	9.42428	9.30339	7.7672	9.41249	9.16477
Tubulin beta chain	TUBB	P07437;Q13509;Q13509-2;Q9BUF5;A6NNZ2;Q9H4B7;CON__ENSEMBL:ENSBTAP00000025008	P07437	14	22	20	14	20	22	23	5	4	61.9	16.4	13.1	49.67	0	79	9.19642	9.27685	9.19926	9.26014	9.1183	9.18718	9.23345	9.38462
Enhancer of rudimentary homolog	ERH	P84090	P84090	5	5	7	1	5	5	7	7	7	62.5	62.5	62.5	12.259	0	42	9.14997	8.70309	8.56646	8.53099	9.54768	7.39377	8.61432	9.03266
ADP/ATP translocase 3;ADP/ATP translocase 1	SLC25A6;SLC25A4	P12236;P12235	P12236;P12235	9	9	9	4	8	8	13	13	5	45.6	45.6	25.2	32.866	0	49	9.13877	8.89263	9.16313	9.08522	9.16337	8.85243	8.79509	9.00307
Heat shock protein HSP 90-beta	HSP90AB1	P08238;Q14568;Q58FF7	P08238	9	19	20	8	15	17	22	22	14	38.4	38.4	25.7	83.263	0	72	9.11608	8.94474	8.79714	9.10948	9.30227	8.61037	8.89917	9.15866
Protein-L-isoaspartate(D-aspartate) O-methyltransferase	PCMT1	P22061;P22061-2	P22061;P22061-2	9	7	7	9	6	9	9	9	9	62.6	62.6	62.6	24.636	0	57	9.0955	9.10812	9.34143	8.78711	8.96862	9.1518	8.92539	9.20071
D-3-phosphoglycerate dehydrogenase	PHGDH	O43175	O43175	11	14	14	10	13	14	17	17	17	39.2	39.2	39.2	56.65	0	80	9.07442	9.01784	8.9892	9.08436	9.13701	8.81684	8.95108	9.19767
Non-POU domain-containing octamer-binding protein	NONO	Q15233;Q15233-2	Q15233;Q15233-2	3	13	17	1	11	9	19	19	18	45.9	45.9	43.7	54.231	0	54	9.07306	8.67212	7.9705	8.95086	9.40878	6.5382	8.79922	8.89031
Protein argonaute-2	AGO2	Q9UKV8;Q9UKV8-2	Q9UKV8;Q9UKV8-2	3	18	17	1	20	20	24	24	18	36.3	36.3	26.5	97.207	0	77	9.05938	9.12665	8.66743	9.09367	9.23902	8.49063	9.20006	9.32658
Sequestosome-1	SQSTM1	Q13501;Q13501-2	Q13501;Q13501-2	14	12	9	11	5	7	18	18	18	63.6	63.6	63.6	47.687	0	58	9.03481	8.62783	9.2694	8.919	8.74898	8.89712	8.30307	8.45231
Protein transport protein Sec16A	SEC16A	O15027;O15027-5;O15027-4;O15027-2;O15027-3	O15027;O15027-5;O15027-4;O15027-2;O15027-3	1	23	26	3	22	22	30	30	30	25.1	25.1	25.1	233.51	0	78	8.99984	8.99698	6.86236	9.07715	9.2546	7.92267	9.07606	9.23149
Polyadenylate-binding protein 4	PABPC4	Q13310-2;Q13310-3;Q13310	Q13310-2;Q13310-3;Q13310	3	17	18	4	23	18	24	15	15	42.5	30.3	30.3	69.578	0	44	8.98403	9.07635	7.19598	9.10765	9.20268	7.31233	9.29818	9.19568
PEST proteolytic signal-containing nuclear protein	PCNP	Q8WW12;Q8WW12-2;Q8WW12-3	Q8WW12;Q8WW12-2	3	5	5	4	6	7	7	7	7	39.9	39.9	39.9	18.925	0	27	8.97926	8.927	8.35811	9.26229	8.90455	8.46749	8.88753	9.16749
26S proteasome non-ATPase regulatory subunit 11	PSMD11	O00231;O00231-2	O00231;O00231-2	12	10	13	0	1	2	16	16	16	39.8	39.8	39.8	47.463	0	37	8.97255	7.33808	8.92379	8.68216	9.17499	6	6.83958	7.76664
Fatty acid synthase;[Acyl-carrier-protein] S-acetyltransferase;[Acyl-carrier-protein] S-malonyltransferase;3-oxoacyl-[acyl-carrier-protein] synthase;3-oxoacyl-[acyl-carrier-protein] reductase;3-hydroxyacyl-[acyl-carrier-protein] dehydratase;Enoyl-[acyl-carrier-protein] reductase;Oleoyl-[acyl-carrier-protein] hydrolase	FASN	P49327	P49327	17	13	23	11	9	15	29	29	29	20	20	20	273.42	0	75	8.96874	8.72383	8.92978	8.68714	9.16268	8.79915	8.39125	8.85277
Dedicator of cytokinesis protein 7	DOCK7	Q96N67-3;Q96N67-2;Q96N67-4;Q96N67-6;Q96N67;Q96N67-5;Q96N67-7;Q8NF50;Q96HP0;Q8NF50-4;Q8NF50-3;Q8NF50-2	Q96N67-3;Q96N67-2;Q96N67-4;Q96N67-6;Q96N67;Q96N67-5;Q96N67-7	23	11	15	6	4	5	27	27	27	17.4	17.4	17.4	238.53	0	44	8.9405	8.18952	9.20817	8.52533	8.82327	8.48517	7.69027	8.03945
Proteasome subunit alpha type-6	PSMA6	P60900;P60900-2;P60900-3	P60900;P60900-2	8	4	6	0	0	0	9	9	9	37	37	37	27.399	0	19	8.92988	6	9.24443	8.20542	8.80387	6	6	6
Clathrin heavy chain 1	CLTC	Q00610;Q00610-2;P53675;P53675-2	Q00610;Q00610-2	6	20	22	2	17	23	27	27	27	21.9	21.9	21.9	191.61	0	66	8.91451	8.83492	8.15152	8.91099	9.17826	7.73763	8.7435	9.15918
26S proteasome non-ATPase regulatory subunit 2	PSMD2	Q13200;Q13200-3;Q13200-2	Q13200;Q13200-3;Q13200-2	12	9	11	0	0	1	13	13	13	19.4	19.4	19.4	100.2	0	26	8.90552	7.23754	9.11418	8.50308	8.89997	6	6	7.71466
Proteasome subunit alpha type-7;Proteasome subunit alpha type-7-like	PSMA7;PSMA8	O14818;O14818-2;Q8TAA3;Q8TAA3-2;Q8TAA3-5;O14818-4	O14818;O14818-2;Q8TAA3;Q8TAA3-2;Q8TAA3-5	7	5	7	0	1	1	9	9	9	46.4	46.4	46.4	27.887	0	19	8.88035	7.24209	9.04509	8.59141	8.8909	6	7.26141	7.53314
GrpE protein homolog 1, mitochondrial	GRPEL1	Q9HAV7	Q9HAV7	4	7	8	3	11	8	11	11	11	67.3	67.3	67.3	24.279	0	58	8.87463	9.08148	8.26802	8.86617	9.12307	7.9389	9.35345	9.10571
Mitotic spindle assembly checkpoint protein MAD1	MAD1L1	Q9Y6D9;Q9Y6D9-3	Q9Y6D9;Q9Y6D9-3	14	10	16	0	0	0	18	18	18	33.8	33.8	33.8	83.066	0	30	8.85272	6	8.99582	8.41991	8.94636	6	6	6
Nuclear mitotic apparatus protein 1	NUMA1	Q14980;Q14980-2;Q14980-4;Q14980-3;Q14980-5	Q14980;Q14980-2;Q14980-4;Q14980-3	31	5	4	0	0	0	32	32	32	21.3	21.3	21.3	238.26	0	32	8.82652	6	9.2577	8.04466	7.95962	6	6	6
Peroxiredoxin-1	PRDX1	Q06830	Q06830	0	8	11	3	15	11	16	16	12	75.9	75.9	60.8	22.11	0	41	8.80321	9.02261	6	8.80101	9.10534	7.87712	9.29201	9.05158
Heat shock protein beta-1	HSPB1	P04792	P04792	5	6	6	3	6	6	6	6	6	51.7	51.7	51.7	22.782	0	32	8.78586	8.70734	8.66386	8.67682	8.95228	8.4205	8.65773	8.9091
Actin, alpha skeletal muscle;Actin, alpha cardiac muscle 1;Actin, gamma-enteric smooth muscle;Actin, aortic smooth muscle	ACTA1;ACTC1;ACTG2;ACTA2	P68133;P68032;P63267;P62736	P68133;P68032;P63267;P62736	7	17	17	8	16	18	19	4	4	33.4	9	9	42.051	0	39	8.76284	9.19455	7.39131	8.30694	9.17906	7.74179	8.63955	9.62367
Tubulin beta-8 chain	TUBB8	Q3ZCM7	Q3ZCM7	5	11	11	6	10	10	11	2	2	24.5	7.4	7.4	49.775	0	21	8.7589	8.77324	8.39254	8.93729	8.78496	8.62919	8.93487	8.69306
26S proteasome non-ATPase regulatory subunit 6	PSMD6	Q15008;Q15008-4;Q15008-3;Q15008-2	Q15008;Q15008-4;Q15008-3;Q15008-2	10	9	8	0	0	0	11	11	11	33.4	33.4	33.4	45.531	0	19	8.75718	6	8.7713	8.5844	8.86952	6	6	6
26S protease regulatory subunit 6B	PSMC4	P43686;P43686-2	P43686;P43686-2	10	4	7	0	0	0	11	11	11	36.6	36.6	36.6	47.366	0	22	8.75506	6	9.08824	7.82565	8.61761	6	6	6
Prelamin-A/C;Lamin-A/C	LMNA	P02545;P02545-2;P02545-6;P02545-3;P02545-5;P02545-4	P02545;P02545-2;P02545-6;P02545-3;P02545-5;P02545-4	7	14	14	2	6	6	15	15	15	27.9	27.9	27.9	74.139	0	40	8.73175	8.28199	8.1025	8.81525	8.92297	7.52722	8.33304	8.51228
Nucleus accumbens-associated protein 1	NACC1	Q96RE7;Q96BF6	Q96RE7	10	6	7	7	5	5	13	13	13	30.7	30.7	30.7	57.258	0	34	8.72593	8.72113	8.80611	8.55222	8.77782	8.88906	8.48562	8.69726
Neuroblast differentiation-associated protein AHNAK	AHNAK	Q09666;Q09666-2	Q09666	13	14	15	9	27	29	37	37	37	19.2	19.2	19.2	629.09	0	71	8.71735	8.91304	8.69596	8.68052	8.7702	8.36188	8.81594	9.19618
Granulins;Acrogranin;Paragranulin;Granulin-1;Granulin-2;Granulin-3;Granulin-4;Granulin-5;Granulin-6;Granulin-7	GRN	P28799;P28799-2;P28799-3	P28799;P28799-2;P28799-3	6	4	4	6	8	7	10	10	10	19.2	19.2	19.2	63.544	0	19	8.71214	8.79376	8.89499	8.61297	8.54506	9.00877	8.61732	8.63466
Programmed cell death protein 6	PDCD6	O75340;O75340-2	O75340;O75340-2	3	6	6	1	5	5	6	6	6	36.6	36.6	36.6	21.868	0	40	8.71054	8.8439	7.63914	8.75731	8.96617	7.12688	9.0269	9.00728
Proteasome subunit alpha type-5	PSMA5	P28066;P28066-2	P28066	4	5	5	0	1	1	5	5	5	31.1	31.1	31.1	26.411	0	16	8.69174	7.59131	8.73434	8.5457	8.76453	6	7.6836	7.83761
26S proteasome non-ATPase regulatory subunit 7	PSMD7	P51665	P51665	6	6	7	0	0	0	9	9	9	41.7	41.7	41.7	37.025	0	19	8.68229	6	8.82223	8.28664	8.76782	6	6	6
Importin subunit alpha-1	KPNA2	P52292	P52292	3	9	10	1	6	11	13	13	13	37.4	37.4	37.4	57.861	0	39	8.67535	8.74056	7.99559	8.7714	8.86383	7.50307	8.72174	9.03822
Proteasome subunit alpha type-2	PSMA2	P25787	P25787	6	5	6	0	1	1	7	7	7	37.2	37.2	37.2	25.898	0	13	8.65704	7.04833	8.70641	8.33443	8.80435	6	7.24529	7.20249
ADP/ATP translocase 2;ADP/ATP translocase 2, N-terminally processed	SLC25A5	P05141;Q9H0C2	P05141	11	10	9	7	8	7	12	4	4	36.2	15.8	15.8	32.852	0	20	8.6434	8.39791	8.76839	8.60724	8.51639	8.73472	8.12238	7.87214
Proteasome subunit alpha type-1	PSMA1	P25786;P25786-2	P25786;P25786-2	4	4	6	0	0	0	7	7	7	39.9	39.9	39.9	29.555	0	14	8.64178	6	8.73335	8.21227	8.78584	6	6	6
Thyroid hormone receptor-associated protein 3	THRAP3	Q9Y2W1	Q9Y2W1	4	4	10	0	1	1	10	10	10	16.1	16.1	16.1	108.66	0	16	8.64072	7.2405	8.17537	7.86193	9.03711	6	7.35925	7.46724
Protein FAM192A	FAM192A	Q9GZU8	Q9GZU8	3	4	4	3	6	4	7	7	7	33.5	33.5	33.5	28.912	0	23	8.59349	8.28957	8.67258	8.61212	8.47224	8.19689	8.35096	8.30673
Proteasome subunit beta type-1	PSMB1	P20618	P20618	5	4	5	0	1	1	6	6	6	31.5	31.5	31.5	26.489	0	18	8.58376	6.87833	8.74772	7.7513	8.72809	6	6.91682	7.15875
T-complex protein 1 subunit beta	CCT2	P78371;P78371-2	P78371;P78371-2	5	6	9	5	5	10	11	11	11	29.5	29.5	29.5	57.488	0	24	8.56533	8.40615	8.00497	8.42818	8.86541	8.05111	7.94377	8.75126
Heat shock 70 kDa protein 6;Putative heat shock 70 kDa protein 7	HSPA6;HSPA7	P17066;P48741	P17066;P48741	8	9	9	9	9	9	10	1	1	14.5	1.7	1.7	71.027	0	6	8.55628	8.43448	8.81058	8.31735	8.35367	8.62088	8.2668	8.32895
Serine/arginine repetitive matrix protein 2	SRRM2	Q9UQ35;Q9UQ35-2;Q9UQ35-3	Q9UQ35	12	3	5	1	0	1	13	13	13	7.8	7.8	7.8	299.61	0	16	8.5417	7.31122	8.88195	7.83262	8.331	7.51842	6	7.45379
26S proteasome non-ATPase regulatory subunit 1	PSMD1	Q99460;Q99460-2	Q99460;Q99460-2	8	4	7	0	0	1	10	10	10	21.1	21.1	21.1	105.84	0	19	8.53318	7.01592	8.70545	8.18259	8.56136	6	6	7.49304
26S protease regulatory subunit 7	PSMC2	P35998;P35998-2	P35998;P35998-2	9	4	9	0	0	0	12	12	12	33.3	33.3	33.3	48.633	0	14	8.52547	6	8.69817	7.88619	8.63342	6	6	6
26S protease regulatory subunit 8	PSMC5	P62195;P62195-2;Q8NB90;Q8NB90-3;Q8NB90-2	P62195;P62195-2	10	3	6	0	0	0	10	10	10	35.5	35.5	35.5	45.626	0	9	8.51986	6	8.915	7.49547	8.14464	6	6	6
Vimentin	VIM	P08670;P17661;P41219;P41219-2	P08670	3	13	14	2	22	29	31	28	27	67.6	64.2	62.2	53.651	0	67	8.50422	9.11271	7.30168	8.36614	8.84854	7.05576	8.89994	9.48903
26S proteasome non-ATPase regulatory subunit 8	PSMD8	P48556	P48556	3	3	4	0	0	1	4	4	4	22.6	22.6	22.6	39.611	0	11	8.50349	6	8.63235	8.09729	8.60458	6	6	6
26S proteasome non-ATPase regulatory subunit 4	PSMD4	P55036;P55036-2;A2A3N6	P55036	5	3	5	0	0	0	5	5	5	19.9	19.9	19.9	40.736	0	9	8.49868	6	8.75599	7.9515	8.45672	6	6	6
Peroxiredoxin-4	PRDX4	Q13162	Q13162	4	7	7	1	7	7	8	5	5	42.4	35.4	35.4	30.54	0	25	8.48708	8.19461	8.18851	8.50074	8.65297	6	8.27012	8.45231
Nucleolar RNA helicase 2	DDX21	Q9NR30;Q9NR30-2;Q9BQ39	Q9NR30;Q9NR30-2	4	11	13	3	23	24	26	26	26	42.4	42.4	42.4	87.343	0	63	8.47938	9.03486	7.69151	8.52692	8.71524	7.53926	9.05107	9.32042
PDZ domain-containing protein GIPC1	GIPC1	O14908;O14908-2	O14908;O14908-2	5	4	4	4	3	5	6	6	6	22.5	22.5	22.5	36.049	0	26	8.45294	8.46605	8.43654	8.31643	8.56914	8.52888	8.03575	8.63427
26S proteasome non-ATPase regulatory subunit 3	PSMD3	O43242;O43242-2	O43242;O43242-2	6	5	6	0	0	0	7	7	7	22.8	22.8	22.8	60.977	0	14	8.44711	6	8.70469	7.88708	8.40855	6	6	6
26S proteasome non-ATPase regulatory subunit 13	PSMD13	Q9UNM6;Q9UNM6-2	Q9UNM6;Q9UNM6-2	5	3	7	0	0	0	9	9	9	27.4	27.4	27.4	42.945	0	10	8.42899	6	8.5137	7.90501	8.60083	6	6	6
Proteasome subunit alpha type-3	PSMA3	P25788;P25788-2	P25788;P25788-2	4	3	5	0	0	0	5	5	5	22.7	22.7	22.7	28.433	0	13	8.40867	6	8.38335	7.96367	8.63854	6	6	6
Dynein light chain 1, cytoplasmic	DYNLL1	P63167	P63167	3	4	4	2	5	5	5	5	4	51.7	51.7	39.3	10.366	0	23	8.40453	8.44487	8.13399	8.4645	8.52364	7.78402	8.53023	8.63924
Alpha-enolase	ENO1	P06733;P06733-2;P13929;P09104;P13929-3;P09104-2;P13929-2	P06733;P06733-2	1	7	7	4	8	8	8	8	8	26	26	26	47.168	0	28	8.38445	8.54796	7.15746	8.49675	8.60078	8.14395	8.63592	8.68817
Tripartite motif-containing protein 29	TRIM29	Q14134;Q14134-2	Q14134;Q14134-2	3	6	7	0	4	2	7	7	7	14.5	14.5	14.5	65.834	0	17	8.38116	7.63107	7.9141	8.62519	8.33774	6	7.8784	7.72191
26S proteasome non-ATPase regulatory subunit 12	PSMD12	O00232;O00232-2	O00232;O00232-2	6	4	6	0	0	0	6	6	6	19.7	19.7	19.7	52.904	0	8	8.35482	6	8.4215	8.00915	8.4956	6	6	6
rRNA 2-O-methyltransferase fibrillarin	FBL	P22087;A6NHQ2	P22087	3	7	7	5	6	8	8	8	8	28.7	28.7	28.7	33.784	0	27	8.35131	8.5412	7.56717	8.46078	8.54134	7.87191	8.52722	8.80068
4F2 cell-surface antigen heavy chain	SLC3A2	P08195;P08195-3;P08195-2;P08195-4	P08195;P08195-3;P08195-2;P08195-4	3	5	5	4	8	6	11	11	11	24.9	24.9	24.9	67.993	0	23	8.34478	8.3972	7.90587	8.43249	8.49468	8.04575	8.49733	8.50965
Leucine-rich repeat and calponin homology domain-containing protein 3	LRCH3	Q96II8;Q96II8-4;Q96II8-2;Q96II8-3;Q9Y2L9;Q9Y2L9-2;Q9Y2L9-3	Q96II8;Q96II8-4;Q96II8-2;Q96II8-3	7	4	3	4	3	3	7	7	7	13.6	13.6	13.6	86.082	0	16	8.31172	8.02298	8.66352	7.81492	7.94863	8.28749	7.58516	7.92412
SWI/SNF-related matrix-associated actin-dependent regulator of chromatin subfamily E member 1	SMARCE1	Q969G3;Q969G3-2;Q969G3-6;Q969G3-5;Q969G3-3;Q969G3-4	Q969G3;Q969G3-2;Q969G3-6;Q969G3-5;Q969G3-3;Q969G3-4	3	4	5	0	6	4	8	8	8	29	29	29	46.649	0	18	8.28585	7.98834	7.80173	8.15296	8.57266	6	8.19273	8.13414
26S protease regulatory subunit 6A	PSMC3	P17980	P17980	5	3	3	0	0	0	7	7	7	26.7	26.7	26.7	49.203	0	10	8.27892	6	8.61223	7.71673	8.03603	6	6	6
Tastin	TROAP	Q12815;Q12815-2;Q12815-3	Q12815	3	6	7	0	0	0	7	7	7	16.2	16.2	16.2	83.856	0	9	8.26591	6	7.694	8.25885	8.50849	6	6	6
Chromosome-associated kinesin KIF4A	KIF4A	O95239;O95239-2;Q2VIQ3	O95239;O95239-2	6	4	6	10	5	5	10	10	10	10.8	10.8	10.8	139.88	0	23	8.25828	8.27041	8.48366	8.08008	8.07536	8.51722	8.03189	8.08817
Cyclin-dependent kinase 2	CDK2	P24941;P24941-2	P24941;P24941-2	5	4	5	0	0	0	6	4	4	27.9	21.5	21.5	33.929	0	9	8.25704	6	8.11002	7.97653	8.50329	6	6	6
Hsc70-interacting protein;Putative protein FAM10A4;Putative protein FAM10A5	ST13;ST13P4;ST13P5	P50502;Q8IZP2;Q8NFI4	P50502;Q8IZP2;Q8NFI4	3	4	4	3	4	2	5	5	5	19	19	19	41.331	0	18	8.2432	8.20411	8.24519	8.32445	8.14067	8.38963	8.20173	7.87859
Glyceraldehyde-3-phosphate dehydrogenase	GAPDH	P04406;P04406-2	P04406;P04406-2	3	4	5	5	4	5	6	6	6	34.6	34.6	34.6	36.053	0	21	8.22482	8.38374	7.8501	8.05641	8.50345	8.47577	8.18853	8.43527
SWI/SNF complex subunit SMARCC1	SMARCC1	Q92922	Q92922	4	5	5	1	3	4	7	7	4	9.3	9.3	6.1	122.87	0	10	8.17631	8.33143	7.99125	8.11614	8.34549	8.65266	7.65599	8.17254
ATP synthase subunit alpha, mitochondrial	ATP5A1	P25705;P25705-2;P25705-3	P25705;P25705-2;P25705-3	1	7	7	3	4	6	7	7	7	16.6	16.6	16.6	59.75	0	19	8.16551	8.07207	7.15939	8.28172	8.36816	7.77004	7.94257	8.31733
RuvB-like 1	RUVBL1	Q9Y265;Q9Y265-2	Q9Y265;Q9Y265-2	3	2	2	5	3	3	5	5	5	17.3	17.3	17.3	50.227	0	11	8.1279	8.20114	8.35837	7.78603	8.05465	8.37698	7.91974	8.19137
T-complex protein 1 subunit delta	CCT4	P50991;P50991-2	P50991;P50991-2	2	4	6	3	6	8	11	11	11	26.2	26.2	26.2	57.924	0	17	8.04189	8.33921	7.34688	7.8324	8.38052	7.71676	7.9466	8.71149
Tubulin alpha-1C chain	TUBA1C	Q9BQE3	Q9BQE3	9	13	13	10	13	12	15	3	2	43.2	12	9.1	49.895	0	8	7.97174	7.8417	7.93541	7.54459	8.20379	7.6683	7.95674	7.85279
Pyruvate kinase PKM	PKM	P14618;P14618-2;P14618-3	P14618;P14618-2;P14618-3	1	3	3	4	3	3	5	5	5	13.7	13.7	13.7	57.936	0	13	7.93815	8.10073	7.01322	8.04712	8.14117	8.20629	7.86366	8.15975
Rho guanine nucleotide exchange factor 1	ARHGEF1	Q92888;Q92888-2;Q92888-3;Q92888-4	Q92888;Q92888-2;Q92888-3;Q92888-4	4	3	3	4	2	5	7	7	7	10.1	10.1	10.1	102.43	0	12	7.91198	8.18435	8.17736	7.5445	7.77441	8.21864	7.23487	8.44096
Heat shock protein HSP 90-alpha	HSP90AA1	P07900;P07900-2;Q58FG0	P07900;P07900-2	8	11	11	4	8	9	11	4	4	19.1	7.5	7.5	84.659	0	12	7.87229	7.60764	7.14983	7.9317	8.09342	6	7.57974	7.92198
SWI/SNF complex subunit SMARCC2	SMARCC2	Q8TAQ2;Q8TAQ2-2;Q8TAQ2-3	Q8TAQ2;Q8TAQ2-2;Q8TAQ2-3	3	3	4	0	1	1	5	2	2	6	3	3	132.88	0	2	7.63105	6	7.93391	6	7.62737	6	6	6
Acidic fibroblast growth factor intracellular-binding protein	FIBP	O43427;O43427-2	O43427;O43427-2	1	1	2	4	5	5	5	5	5	21.7	21.7	21.7	41.878	0	14	7.27424	8.14903	7.13925	7.31683	7.34025	8.17044	8.14764	8.12798
Putative heat shock protein HSP 90-beta 2	HSP90AB2P	Q58FF8	Q58FF8	5	4	4	3	3	4	5	1	1	15.5	4.5	4.5	44.348	0	1	7.16929	6	7.64641	6	6	6	6	6
C2 domain-containing protein 5	C2CD5	Q86YS7;Q86YS7-2;Q86YS7-3;Q86YS7-4;Q86YS7-5	Q86YS7;Q86YS7-2;Q86YS7-3;Q86YS7-4;Q86YS7-5	1	0	0	3	4	4	4	4	4	6.2	6.2	6.2	110.45	0	9	6.75338	8.03764	7.2305	6	6	8.2772	7.84363	7.83303
Actin, cytoplasmic 2;Actin, cytoplasmic 2, N-terminally processed	ACTG1	P63261;Q6S8J3;P63267-2;A5A3E0;P0CG38;P0CG39;Q9BYX7	P63261	10	22	26	12	25	26	28	1	1	73.1	4.5	4.5	41.792	0.0014749	0	6	6.19289	6	6	6	6	6.67001	6
E3 ubiquitin-protein ligase TRIM33	TRIM33	Q9UPN9-2	Q9UPN9-2	25	20	22	21	15	22	31	1	1	31	1.2	1.2	120.54	0.0042373	1	6	6	6	6	6	6	6	6

## Sheet: CCNB1 only
Protein names	Gene names	Protein IDs	Majority protein IDs	Peptides CCNB_01	Peptides CCNB_02	Peptides CCNB_03	Peptides Parent_01	Peptides Parent_02	Peptides Parent_03	Peptides	Razor + unique peptides	Unique peptides	Sequence coverage [%]	Unique + razor sequence coverage [%]	Unique sequence coverage [%]	Mol. weight [kDa]	Q-value	MS/MS Count	Intensity CCNB1	Intensity Parent	Intensity CCNB_01	Intensity CCNB_02	Intensity CCNB_03	Intensity Parent_01	Intensity Parent_02	Intensity Parent_03
Cyclin-dependent kinase 1	CDK1	P06493;P06493-2;Q00526;Q9NYV4;Q14004;P50750;Q00536;Q00537;Q00534;Q07002;O94921;Q14004-2;P11802;P50750-2;Q9NYV4-2;Q96Q40;Q07002-3;P11802-2;Q96Q40-2;Q96Q40-4;Q96Q40-3;O94921-3;Q96Q40-5;O94921-2;Q07002-2;Q00536-3;Q00537-2;Q00536-2;Q9NYV4-3	P06493;P06493-2	26	25	28	0	0	0	30	30	28	76.8	76.8	74.1	34.095	0	311	10.6793	6	10.881	10.382	10.6359	6	6	6
G2/mitotic-specific cyclin-B1	CCNB1	P14635;P14635-2	P14635;P14635-2	16	12	11	0	0	0	19	19	19	55.4	55.4	55.4	48.337	0	140	10.584	6	10.8291	10.2531	10.4731	6	6	6
Cyclin-dependent kinases regulatory subunit 2	CKS2	P33552	P33552	5	4	4	0	0	0	5	5	5	65.8	65.8	65.8	9.8602	0	66	9.72758	6	9.69876	9.62109	9.83535	6	6	6
Cyclin-dependent kinases regulatory subunit 1	CKS1B	P61024	P61024	3	3	3	0	0	0	3	3	3	65.8	65.8	65.8	9.6601	0	57	9.45707	6	9.4254	9.06397	9.67871	6	6	6
Carbamoyl-phosphate synthase [ammonia], mitochondrial	CPS1	P31327;P31327-3;P31327-2	P31327;P31327-3;P31327-2	2	3	3	0	0	0	3	2	2	2.5	1.9	1.9	164.94	0	3	9.27137	6	6.96773	9.39952	9.48933	6	6	6
Proteasome subunit alpha type-6	PSMA6	P60900;P60900-2;P60900-3	P60900;P60900-2	8	4	6	0	0	0	9	9	9	37	37	37	27.399	0	19	8.92988	6	9.24443	8.20542	8.80387	6	6	6
Mitotic spindle assembly checkpoint protein MAD1	MAD1L1	Q9Y6D9;Q9Y6D9-3	Q9Y6D9;Q9Y6D9-3	14	10	16	0	0	0	18	18	18	33.8	33.8	33.8	83.066	0	30	8.85272	6	8.99582	8.41991	8.94636	6	6	6
Nuclear mitotic apparatus protein 1	NUMA1	Q14980;Q14980-2;Q14980-4;Q14980-3;Q14980-5	Q14980;Q14980-2;Q14980-4;Q14980-3	31	5	4	0	0	0	32	32	32	21.3	21.3	21.3	238.26	0	32	8.82652	6	9.2577	8.04466	7.95962	6	6	6
26S proteasome non-ATPase regulatory subunit 6	PSMD6	Q15008;Q15008-4;Q15008-3;Q15008-2	Q15008;Q15008-4;Q15008-3;Q15008-2	10	9	8	0	0	0	11	11	11	33.4	33.4	33.4	45.531	0	19	8.75718	6	8.7713	8.5844	8.86952	6	6	6
26S protease regulatory subunit 6B	PSMC4	P43686;P43686-2	P43686;P43686-2	10	4	7	0	0	0	11	11	11	36.6	36.6	36.6	47.366	0	22	8.75506	6	9.08824	7.82565	8.61761	6	6	6
26S proteasome non-ATPase regulatory subunit 7	PSMD7	P51665	P51665	6	6	7	0	0	0	9	9	9	41.7	41.7	41.7	37.025	0	19	8.68229	6	8.82223	8.28664	8.76782	6	6	6
Proteasome subunit alpha type-1	PSMA1	P25786;P25786-2	P25786;P25786-2	4	4	6	0	0	0	7	7	7	39.9	39.9	39.9	29.555	0	14	8.64178	6	8.73335	8.21227	8.78584	6	6	6
26S protease regulatory subunit 7	PSMC2	P35998;P35998-2	P35998;P35998-2	9	4	9	0	0	0	12	12	12	33.3	33.3	33.3	48.633	0	14	8.52547	6	8.69817	7.88619	8.63342	6	6	6
26S protease regulatory subunit 8	PSMC5	P62195;P62195-2;Q8NB90;Q8NB90-3;Q8NB90-2	P62195;P62195-2	10	3	6	0	0	0	10	10	10	35.5	35.5	35.5	45.626	0	9	8.51986	6	8.915	7.49547	8.14464	6	6	6
26S proteasome non-ATPase regulatory subunit 8	PSMD8	P48556	P48556	3	3	4	0	0	1	4	4	4	22.6	22.6	22.6	39.611	0	11	8.50349	6	8.63235	8.09729	8.60458	6	6	6
26S proteasome non-ATPase regulatory subunit 4	PSMD4	P55036;P55036-2;A2A3N6	P55036	5	3	5	0	0	0	5	5	5	19.9	19.9	19.9	40.736	0	9	8.49868	6	8.75599	7.9515	8.45672	6	6	6
26S proteasome non-ATPase regulatory subunit 3	PSMD3	O43242;O43242-2	O43242;O43242-2	6	5	6	0	0	0	7	7	7	22.8	22.8	22.8	60.977	0	14	8.44711	6	8.70469	7.88708	8.40855	6	6	6
26S proteasome non-ATPase regulatory subunit 13	PSMD13	Q9UNM6;Q9UNM6-2	Q9UNM6;Q9UNM6-2	5	3	7	0	0	0	9	9	9	27.4	27.4	27.4	42.945	0	10	8.42899	6	8.5137	7.90501	8.60083	6	6	6
Proteasome subunit alpha type-3	PSMA3	P25788;P25788-2	P25788;P25788-2	4	3	5	0	0	0	5	5	5	22.7	22.7	22.7	28.433	0	13	8.40867	6	8.38335	7.96367	8.63854	6	6	6
26S proteasome non-ATPase regulatory subunit 12	PSMD12	O00232;O00232-2	O00232;O00232-2	6	4	6	0	0	0	6	6	6	19.7	19.7	19.7	52.904	0	8	8.35482	6	8.4215	8.00915	8.4956	6	6	6
Bcl-2-associated transcription factor 1	BCLAF1	Q9NYF8-3	Q9NYF8-3	2	2	8	0	0	0	8	8	1	12.5	12.5	1.8	100.23	0	11	8.32246	6	7.58534	7.02173	8.76443	6	6	6
26S protease regulatory subunit 10B	PSMC6	P62333	P62333	5	1	3	0	0	0	5	5	5	19.5	19.5	19.5	44.172	0	6	8.31156	6	8.61077	7.33337	8.26736	6	6	6
Proteasome subunit alpha type-4	PSMA4	P25789;P25789-2	P25789	2	3	5	0	0	0	5	5	5	26.8	26.8	26.8	29.483	0	8	8.29469	6	8.22766	8.01229	8.5045	6	6	6
Proteasome subunit beta type-4	PSMB4	P28070	P28070	3	2	4	0	0	0	4	4	4	24.6	24.6	24.6	29.204	0	5	8.27926	6	8.3934	7.69238	8.43778	6	6	6
26S protease regulatory subunit 6A	PSMC3	P17980	P17980	5	3	3	0	0	0	7	7	7	26.7	26.7	26.7	49.203	0	10	8.27892	6	8.61223	7.71673	8.03603	6	6	6
Tastin	TROAP	Q12815;Q12815-2;Q12815-3	Q12815	3	6	7	0	0	0	7	7	7	16.2	16.2	16.2	83.856	0	9	8.26591	6	7.694	8.25885	8.50849	6	6	6
Cyclin-dependent kinase 2	CDK2	P24941;P24941-2	P24941;P24941-2	5	4	5	0	0	0	6	4	4	27.9	21.5	21.5	33.929	0	9	8.25704	6	8.11002	7.97653	8.50329	6	6	6
Proteasome subunit beta type-6	PSMB6	P28072	P28072	3	0	1	0	0	0	3	3	3	13.4	13.4	13.4	25.357	0	3	8.24818	6	8.6656	6	7.83401	6	6	6
Proteasome subunit beta type-5	PSMB5	P28074;P28074-3;P28074-2	P28074;P28074-3;P28074-2	5	2	3	0	0	0	6	6	6	21.7	21.7	21.7	28.48	0	7	8.23081	6	8.57209	7.47224	8.03113	6	6	6
26S protease regulatory subunit 4	PSMC1	P62191;P62191-2	P62191;P62191-2	7	1	2	0	0	0	7	7	7	21.1	21.1	21.1	49.184	0	8	8.22908	6	8.65617	6.71662	7.69988	6	6	6
26S proteasome non-ATPase regulatory subunit 14	PSMD14	O00487	O00487	2	1	1	0	0	0	2	2	2	11.6	11.6	11.6	34.577	0	4	8.02982	6	8.37168	7.27026	7.82842	6	6	6
S-phase kinase-associated protein 2	SKP2	Q13309;Q13309-2;Q13309-4	Q13309;Q13309-2	5	0	1	0	0	0	6	6	6	16.5	16.5	16.5	47.76	0	6	7.84982	6	8.29308	6	7.20211	6	6	6
Proteasome subunit beta type-2	PSMB2	P49721	P49721	2	0	3	0	0	0	3	3	3	19.9	19.9	19.9	22.836	0	4	7.76055	6	7.98928	6	7.87673	6	6	6
Cyclin-dependent kinase inhibitor 1C	CDKN1C	P49918;P49918-2	P49918;P49918-2	1	1	1	0	0	0	1	1	1	4.1	4.1	4.1	32.177	0	4	7.6677	6	7.81623	7.61903	7.5117	6	6	6
SWI/SNF complex subunit SMARCC2	SMARCC2	Q8TAQ2;Q8TAQ2-2;Q8TAQ2-3	Q8TAQ2;Q8TAQ2-2;Q8TAQ2-3	3	3	4	0	1	1	5	2	2	6	3	3	132.88	0	2	7.63105	6	7.93391	6	7.62737	6	6	6
RING finger protein 219	RNF219	Q5W0B1	Q5W0B1	2	1	0	0	0	0	3	3	3	6.5	6.5	6.5	81.116	0	3	7.54642	6	8.02354	6	6	6	6	6
Epsin-1;Epsin-3	EPN1;EPN3	Q9Y6I3;Q9Y6I3-3;Q9Y6I3-1;Q9H201;Q9H201-2	Q9Y6I3;Q9Y6I3-3;Q9Y6I3-1;Q9H201;Q9H201-2	2	1	1	0	0	0	2	2	2	5	5	5	60.293	0	2	7.45076	6	7.38737	7.47233	7.48613	6	6	6
14-3-3 protein zeta/delta	YWHAZ	P63104;P63104-2	P63104;P63104-2	0	1	2	0	0	0	2	2	2	9.8	9.8	9.8	27.745	0	1	7.39705	6	6	7.37127	7.71042	6	6	6
SUN domain-containing protein 2	SUN2	Q9UH99;Q9UH99-2	Q9UH99;Q9UH99-2	1	1	1	0	0	0	1	1	1	2.1	2.1	2.1	80.31	0.0014641	1	7.33778	6	7.58897	6.99152	7.2222	6	6	6
Rac GTPase-activating protein 1	RACGAP1	Q9H0H5	Q9H0H5	2	0	0	0	0	0	2	2	2	3.8	3.8	3.8	71.026	0	2	7.30763	6	7.78475	6	6	6	6	6
Mediator of DNA damage checkpoint protein 1	MDC1	Q14676;Q14676-4;Q14676-3;Q14676-2	Q14676;Q14676-4;Q14676-3;Q14676-2	1	1	1	0	0	0	2	2	2	2	2	2	226.66	0	1	7.27482	6	7.55944	6.87399	7.10531	6	6	6
Aminoacyl tRNA synthase complex-interacting multifunctional protein 1;Endothelial monocyte-activating polypeptide 2	AIMP1	Q12904;Q12904-2	Q12904;Q12904-2	0	1	1	0	0	1	2	2	2	9.9	9.9	9.9	34.352	0	2	7.26194	6	6	7.41561	7.45936	6	6	6
Protein NipSnap homolog 1	NIPSNAP1	Q9BPW8	Q9BPW8	1	0	0	0	0	0	1	1	1	8.5	8.5	8.5	33.31	0	1	7.23266	6	7.70978	6	6	6	6	6
Kinesin-like protein KIF23	KIF23	Q02241;Q02241-2;Q02241-3	Q02241;Q02241-2;Q02241-3	1	0	0	0	0	0	1	1	1	1.4	1.4	1.4	110.06	0	1	7.22585	6	7.70297	6	6	6	6	6
Histone deacetylase 1;Histone deacetylase 2	HDAC1;HDAC2	Q13547;Q92769;Q92769-3	Q13547;Q92769;Q92769-3	0	1	1	0	0	1	1	1	1	2.5	2.5	2.5	55.102	0.0014409	3	7.20867	6	6	7.30016	7.45555	6	6	6
14-3-3 protein beta/alpha;14-3-3 protein beta/alpha, N-terminally processed	YWHAB	P31946;P31946-2	P31946;P31946-2	0	1	1	0	0	0	1	1	1	8.1	8.1	8.1	28.082	0.001462	1	7.1873	6	6	7.17056	7.49647	6	6	6
Putative heat shock protein HSP 90-beta 2	HSP90AB2P	Q58FF8	Q58FF8	5	4	4	3	3	4	5	1	1	15.5	4.5	4.5	44.348	0	1	7.16929	6	7.64641	6	6	6	6	6
E3 ubiquitin-protein ligase RBX1;E3 ubiquitin-protein ligase RBX1, N-terminally processed	RBX1	P62877	P62877	0	1	2	0	0	0	2	2	2	33.3	33.3	33.3	12.274	0	2	7.13623	6	6	6.58619	7.57051	6	6	6
SWI/SNF-related matrix-associated actin-dependent regulator of chromatin subfamily D member 1	SMARCD1	Q96GM5;Q96GM5-2	Q96GM5;Q96GM5-2	0	0	1	0	0	0	1	1	1	3.7	3.7	3.7	58.232	0	1	7.09249	6	6	6	7.56961	6	6	6
DNA dC->dU-editing enzyme APOBEC-3B	APOBEC3B	Q9UH17;Q9UH17-3	Q9UH17;Q9UH17-3	0	0	1	0	0	0	1	1	1	5.5	5.5	5.5	45.924	0.0069156	1	7.07957	6	6	6	7.55669	6	6	6
Protein disulfide-isomerase	P4HB	P07237	P07237	0	1	1	0	0	0	1	1	1	3.7	3.7	3.7	57.116	0	2	7.06721	6	6	7.22404	7.26174	6	6	6
S-phase kinase-associated protein 1	SKP1	P63208;P63208-2	P63208	2	1	0	0	0	0	3	3	3	18.4	18.4	18.4	18.658	0	3	7.06499	6	7.54212	6	6	6	6	6
Transcription factor A, mitochondrial	TFAM	Q00059;Q00059-2	Q00059;Q00059-2	0	0	1	0	0	0	1	1	1	8.1	8.1	8.1	29.096	0.0014493	0	7.0484	6	6	6	7.52552	6	6	6
Programmed cell death 6-interacting protein	PDCD6IP	Q8WUM4;Q8WUM4-2	Q8WUM4;Q8WUM4-2	0	2	2	0	0	0	2	2	2	2.8	2.8	2.8	96.022	0	1	7.03309	6	6	7.26553	7.14442	6	6	6
Protein polybromo-1	PBRM1	Q86U86;Q86U86-6;Q86U86-5;Q86U86-4;Q86U86-7;Q86U86-3;Q86U86-9;Q86U86-2;Q86U86-8	Q86U86;Q86U86-6;Q86U86-5;Q86U86-4;Q86U86-7;Q86U86-3;Q86U86-9;Q86U86-2;Q86U86-8	1	0	0	0	0	0	1	1	1	1	1	1	192.95	0	1	7.03063	6	7.50775	6	6	6	6	6
Mediator of RNA polymerase II transcription subunit 21	MED21	Q13503	Q13503	0	1	1	0	0	0	1	1	1	9.7	9.7	9.7	15.564	0.0068871	1	7.02046	6	6	7.09653	7.27779	6	6	6
Arginine--tRNA ligase, cytoplasmic	RARS	P54136;P54136-2	P54136;P54136-2	0	1	2	0	0	0	2	2	2	3.3	3.3	3.3	75.378	0	2	7.0159	6	6	6.74624	7.40729	6	6	6
Procollagen-lysine,2-oxoglutarate 5-dioxygenase 3	PLOD3	O60568	O60568	0	1	1	0	0	0	1	1	1	1.9	1.9	1.9	84.784	0.0068493	1	7.00388	6	6	6.89682	7.34994	6	6	6
Unconventional myosin-Ie	MYO1E	Q12965	Q12965	0	0	1	0	0	0	1	1	1	1.1	1.1	1.1	127.06	0.0042194	1	6.9839	6	6	6	7.46102	6	6	6
SRA stem-loop-interacting RNA-binding protein, mitochondrial	SLIRP	Q9GZT3;Q9GZT3-2	Q9GZT3;Q9GZT3-2	0	0	1	0	0	0	1	1	1	12.8	12.8	12.8	12.349	0.0014327	1	6.9764	6	6	6	7.45352	6	6	6
Host cell factor 1;HCF N-terminal chain 1;HCF N-terminal chain 2;HCF N-terminal chain 3;HCF N-terminal chain 4;HCF N-terminal chain 5;HCF N-terminal chain 6;HCF C-terminal chain 1;HCF C-terminal chain 2;HCF C-terminal chain 3;HCF C-terminal chain 4;HCF C-terminal chain 5;HCF C-terminal chain 6	HCFC1	P51610;P51610-4;P51610-2	P51610;P51610-4;P51610-2	0	0	1	0	0	0	1	1	1	1.6	1.6	1.6	208.73	0	1	6.9294	6	6	6	7.40652	6	6	6
WD repeat-containing protein 5	WDR5	P61964	P61964	0	0	1	0	0	0	1	1	1	7.2	7.2	7.2	36.588	0.0041958	1	6.88184	6	6	6	7.35896	6	6	6
AT-rich interactive domain-containing protein 1B	ARID1B	Q8NFD5;Q8NFD5-3;Q8NFD5-4;Q8NFD5-2	Q8NFD5;Q8NFD5-3;Q8NFD5-4;Q8NFD5-2	0	1	1	0	0	0	1	1	1	0.7	0.7	0.7	236.12	0.0068966	1	6.85404	6	6	7.06187	6.99589	6	6	6
ATP-dependent RNA helicase DDX39A;Spliceosome RNA helicase DDX39B	DDX39A;DDX39B	O00148;Q13838;O00148-3;O00148-2;Q13838-2	O00148;Q13838;O00148-3;O00148-2;Q13838-2	0	0	1	0	0	0	1	1	1	7.5	7.5	7.5	49.129	0.0014925	1	6.8022	6	6	6	7.27932	6	6	6
LIM and SH3 domain protein 1	LASP1	Q14847;Q14847-3;Q14847-2	Q14847;Q14847-3;Q14847-2	0	0	1	0	0	0	1	1	1	5	5	5	29.717	0	1	6.79741	6	6	6	7.27453	6	6	6
Cytoskeleton-associated protein 4	CKAP4	Q07065	Q07065	0	0	1	0	0	0	1	1	1	3	3	3	66.022	0	1	6.78857	6	6	6	7.26569	6	6	6
Serine/arginine-rich splicing factor 11	SRSF11	Q05519;Q05519-2	Q05519;Q05519-2	1	0	0	0	0	0	1	1	1	3.5	3.5	3.5	53.542	0.0028289	1	6.7758	6	7.25293	6	6	6	6	6
Nucleoprotein TPR	TPR	P12270;P12270-2	P12270;P12270-2	0	1	1	0	0	0	1	1	1	0.5	0.5	0.5	267.29	0.0028409	1	6.76216	6	6	6.92774	6.94851	6	6	6
Protein MEMO1	MEMO1	Q9Y316;Q9Y316-2;Q9Y316-3	Q9Y316;Q9Y316-2;Q9Y316-3	0	0	1	0	0	0	1	1	1	4.7	4.7	4.7	33.733	0.0081301	1	6.71625	6	6	6	7.19338	6	6	6
Proteasomal ubiquitin receptor ADRM1	ADRM1	Q16186	Q16186	0	0	1	0	0	0	1	1	1	3.7	3.7	3.7	42.153	0	1	6.67523	6	6	6	7.15235	6	6	6
Protein FAM98B	FAM98B	Q52LJ0;Q52LJ0-2	Q52LJ0;Q52LJ0-2	0	1	2	0	1	1	2	1	1	8.2	3.9	3.9	37.19	0	1	6.67443	6	6	6	7.15155	6	6	6
Kinesin-like protein KIF20A	KIF20A	O95235;O95235-2	O95235;O95235-2	1	0	0	0	0	0	1	1	1	1.6	1.6	1.6	100.28	0	1	6.67431	6	7.15143	6	6	6	6	6
Separin	ESPL1	Q14674	Q14674	0	0	1	0	0	0	1	1	1	0.7	0.7	0.7	233.17	0.0028531	1	6.53987	6	6	6	7.01699	6	6	6

## Sheet: CCNB1 enriched
Protein names	Gene names	Protein IDs	Majority protein IDs	Peptides CCNB_01	Peptides CCNB_02	Peptides CCNB_03	Peptides Parent_01	Peptides Parent_02	Peptides Parent_03	Peptides	Razor + unique peptides	Unique peptides	Sequence coverage [%]	Unique + razor sequence coverage [%]	Unique sequence coverage [%]	Mol. weight [kDa]	Q-value	MS/MS Count	Intensity CCNB1	Intensity Parent	Intensity CCNB_01	Intensity CCNB_02	Intensity CCNB_03	Intensity Parent_01	Intensity Parent_02	Intensity Parent_03
Cyclin-dependent kinase 1	CDK1	P06493;P06493-2;Q00526;Q9NYV4;Q14004;P50750;Q00536;Q00537;Q00534;Q07002;O94921;Q14004-2;P11802;P50750-2;Q9NYV4-2;Q96Q40;Q07002-3;P11802-2;Q96Q40-2;Q96Q40-4;Q96Q40-3;O94921-3;Q96Q40-5;O94921-2;Q07002-2;Q00536-3;Q00537-2;Q00536-2;Q9NYV4-3	P06493;P06493-2	26	25	28	0	0	0	30	30	28	76.8	76.8	74.1	34.095	0	311	10.6793	6	10.881	10.382	10.6359	6	6	6
G2/mitotic-specific cyclin-B1	CCNB1	P14635;P14635-2	P14635;P14635-2	16	12	11	0	0	0	19	19	19	55.4	55.4	55.4	48.337	0	140	10.584	6	10.8291	10.2531	10.4731	6	6	6
Cyclin-dependent kinases regulatory subunit 2	CKS2	P33552	P33552	5	4	4	0	0	0	5	5	5	65.8	65.8	65.8	9.8602	0	66	9.72758	6	9.69876	9.62109	9.83535	6	6	6
Cyclin-dependent kinases regulatory subunit 1	CKS1B	P61024	P61024	3	3	3	0	0	0	3	3	3	65.8	65.8	65.8	9.6601	0	57	9.45707	6	9.4254	9.06397	9.67871	6	6	6
Carbamoyl-phosphate synthase [ammonia], mitochondrial	CPS1	P31327;P31327-3;P31327-2	P31327;P31327-3;P31327-2	2	3	3	0	0	0	3	2	2	2.5	1.9	1.9	164.94	0	3	9.27137	6	6.96773	9.39952	9.48933	6	6	6
26S proteasome non-ATPase regulatory subunit 11	PSMD11	O00231;O00231-2	O00231;O00231-2	12	10	13	0	1	2	16	16	16	39.8	39.8	39.8	47.463	0	37	8.97255	7.33808	8.92379	8.68216	9.17499	6	6.83958	7.76664
Proteasome subunit alpha type-6	PSMA6	P60900;P60900-2;P60900-3	P60900;P60900-2	8	4	6	0	0	0	9	9	9	37	37	37	27.399	0	19	8.92988	6	9.24443	8.20542	8.80387	6	6	6
26S proteasome non-ATPase regulatory subunit 2	PSMD2	Q13200;Q13200-3;Q13200-2	Q13200;Q13200-3;Q13200-2	12	9	11	0	0	1	13	13	13	19.4	19.4	19.4	100.2	0	26	8.90552	7.23754	9.11418	8.50308	8.89997	6	6	7.71466
Proteasome subunit alpha type-7;Proteasome subunit alpha type-7-like	PSMA7;PSMA8	O14818;O14818-2;Q8TAA3;Q8TAA3-2;Q8TAA3-5;O14818-4	O14818;O14818-2;Q8TAA3;Q8TAA3-2;Q8TAA3-5	7	5	7	0	1	1	9	9	9	46.4	46.4	46.4	27.887	0	19	8.88035	7.24209	9.04509	8.59141	8.8909	6	7.26141	7.53314
Mitotic spindle assembly checkpoint protein MAD1	MAD1L1	Q9Y6D9;Q9Y6D9-3	Q9Y6D9;Q9Y6D9-3	14	10	16	0	0	0	18	18	18	33.8	33.8	33.8	83.066	0	30	8.85272	6	8.99582	8.41991	8.94636	6	6	6
Nuclear mitotic apparatus protein 1	NUMA1	Q14980;Q14980-2;Q14980-4;Q14980-3;Q14980-5	Q14980;Q14980-2;Q14980-4;Q14980-3	31	5	4	0	0	0	32	32	32	21.3	21.3	21.3	238.26	0	32	8.82652	6	9.2577	8.04466	7.95962	6	6	6
26S proteasome non-ATPase regulatory subunit 6	PSMD6	Q15008;Q15008-4;Q15008-3;Q15008-2	Q15008;Q15008-4;Q15008-3;Q15008-2	10	9	8	0	0	0	11	11	11	33.4	33.4	33.4	45.531	0	19	8.75718	6	8.7713	8.5844	8.86952	6	6	6
26S protease regulatory subunit 6B	PSMC4	P43686;P43686-2	P43686;P43686-2	10	4	7	0	0	0	11	11	11	36.6	36.6	36.6	47.366	0	22	8.75506	6	9.08824	7.82565	8.61761	6	6	6
Proteasome subunit alpha type-5	PSMA5	P28066;P28066-2	P28066	4	5	5	0	1	1	5	5	5	31.1	31.1	31.1	26.411	0	16	8.69174	7.59131	8.73434	8.5457	8.76453	6	7.6836	7.83761
26S proteasome non-ATPase regulatory subunit 7	PSMD7	P51665	P51665	6	6	7	0	0	0	9	9	9	41.7	41.7	41.7	37.025	0	19	8.68229	6	8.82223	8.28664	8.76782	6	6	6
Proteasome subunit alpha type-2	PSMA2	P25787	P25787	6	5	6	0	1	1	7	7	7	37.2	37.2	37.2	25.898	0	13	8.65704	7.04833	8.70641	8.33443	8.80435	6	7.24529	7.20249
Proteasome subunit alpha type-1	PSMA1	P25786;P25786-2	P25786;P25786-2	4	4	6	0	0	0	7	7	7	39.9	39.9	39.9	29.555	0	14	8.64178	6	8.73335	8.21227	8.78584	6	6	6
Thyroid hormone receptor-associated protein 3	THRAP3	Q9Y2W1	Q9Y2W1	4	4	10	0	1	1	10	10	10	16.1	16.1	16.1	108.66	0	16	8.64072	7.2405	8.17537	7.86193	9.03711	6	7.35925	7.46724
Proteasome subunit beta type-1	PSMB1	P20618	P20618	5	4	5	0	1	1	6	6	6	31.5	31.5	31.5	26.489	0	18	8.58376	6.87833	8.74772	7.7513	8.72809	6	6.91682	7.15875
26S proteasome non-ATPase regulatory subunit 1	PSMD1	Q99460;Q99460-2	Q99460;Q99460-2	8	4	7	0	0	1	10	10	10	21.1	21.1	21.1	105.84	0	19	8.53318	7.01592	8.70545	8.18259	8.56136	6	6	7.49304
26S protease regulatory subunit 7	PSMC2	P35998;P35998-2	P35998;P35998-2	9	4	9	0	0	0	12	12	12	33.3	33.3	33.3	48.633	0	14	8.52547	6	8.69817	7.88619	8.63342	6	6	6
26S protease regulatory subunit 8	PSMC5	P62195;P62195-2;Q8NB90;Q8NB90-3;Q8NB90-2	P62195;P62195-2	10	3	6	0	0	0	10	10	10	35.5	35.5	35.5	45.626	0	9	8.51986	6	8.915	7.49547	8.14464	6	6	6
26S proteasome non-ATPase regulatory subunit 8	PSMD8	P48556	P48556	3	3	4	0	0	1	4	4	4	22.6	22.6	22.6	39.611	0	11	8.50349	6	8.63235	8.09729	8.60458	6	6	6
26S proteasome non-ATPase regulatory subunit 4	PSMD4	P55036;P55036-2;A2A3N6	P55036	5	3	5	0	0	0	5	5	5	19.9	19.9	19.9	40.736	0	9	8.49868	6	8.75599	7.9515	8.45672	6	6	6
26S proteasome non-ATPase regulatory subunit 3	PSMD3	O43242;O43242-2	O43242;O43242-2	6	5	6	0	0	0	7	7	7	22.8	22.8	22.8	60.977	0	14	8.44711	6	8.70469	7.88708	8.40855	6	6	6
26S proteasome non-ATPase regulatory subunit 13	PSMD13	Q9UNM6;Q9UNM6-2	Q9UNM6;Q9UNM6-2	5	3	7	0	0	0	9	9	9	27.4	27.4	27.4	42.945	0	10	8.42899	6	8.5137	7.90501	8.60083	6	6	6
Proteasome subunit alpha type-3	PSMA3	P25788;P25788-2	P25788;P25788-2	4	3	5	0	0	0	5	5	5	22.7	22.7	22.7	28.433	0	13	8.40867	6	8.38335	7.96367	8.63854	6	6	6
26S proteasome non-ATPase regulatory subunit 12	PSMD12	O00232;O00232-2	O00232;O00232-2	6	4	6	0	0	0	6	6	6	19.7	19.7	19.7	52.904	0	8	8.35482	6	8.4215	8.00915	8.4956	6	6	6
26S protease regulatory subunit 10B	PSMC6	P62333	P62333	5	1	3	0	0	0	5	5	5	19.5	19.5	19.5	44.172	0	6	8.31156	6	8.61077	7.33337	8.26736	6	6	6
Proteasome subunit alpha type-4	PSMA4	P25789;P25789-2	P25789	2	3	5	0	0	0	5	5	5	26.8	26.8	26.8	29.483	0	8	8.29469	6	8.22766	8.01229	8.5045	6	6	6
Proteasome subunit beta type-4	PSMB4	P28070	P28070	3	2	4	0	0	0	4	4	4	24.6	24.6	24.6	29.204	0	5	8.27926	6	8.3934	7.69238	8.43778	6	6	6
26S protease regulatory subunit 6A	PSMC3	P17980	P17980	5	3	3	0	0	0	7	7	7	26.7	26.7	26.7	49.203	0	10	8.27892	6	8.61223	7.71673	8.03603	6	6	6
Tastin	TROAP	Q12815;Q12815-2;Q12815-3	Q12815	3	6	7	0	0	0	7	7	7	16.2	16.2	16.2	83.856	0	9	8.26591	6	7.694	8.25885	8.50849	6	6	6
Cyclin-dependent kinase 2	CDK2	P24941;P24941-2	P24941;P24941-2	5	4	5	0	0	0	6	4	4	27.9	21.5	21.5	33.929	0	9	8.25704	6	8.11002	7.97653	8.50329	6	6	6
Proteasome subunit beta type-6	PSMB6	P28072	P28072	3	0	1	0	0	0	3	3	3	13.4	13.4	13.4	25.357	0	3	8.24818	6	8.6656	6	7.83401	6	6	6
Proteasome subunit beta type-5	PSMB5	P28074;P28074-3;P28074-2	P28074;P28074-3;P28074-2	5	2	3	0	0	0	6	6	6	21.7	21.7	21.7	28.48	0	7	8.23081	6	8.57209	7.47224	8.03113	6	6	6
26S protease regulatory subunit 4	PSMC1	P62191;P62191-2	P62191;P62191-2	7	1	2	0	0	0	7	7	7	21.1	21.1	21.1	49.184	0	8	8.22908	6	8.65617	6.71662	7.69988	6	6	6
26S proteasome non-ATPase regulatory subunit 14	PSMD14	O00487	O00487	2	1	1	0	0	0	2	2	2	11.6	11.6	11.6	34.577	0	4	8.02982	6	8.37168	7.27026	7.82842	6	6	6
S-phase kinase-associated protein 2	SKP2	Q13309;Q13309-2;Q13309-4	Q13309;Q13309-2	5	0	1	0	0	0	6	6	6	16.5	16.5	16.5	47.76	0	6	7.84982	6	8.29308	6	7.20211	6	6	6
Proteasome subunit beta type-2	PSMB2	P49721	P49721	2	0	3	0	0	0	3	3	3	19.9	19.9	19.9	22.836	0	4	7.76055	6	7.98928	6	7.87673	6	6	6
SWI/SNF complex subunit SMARCC2	SMARCC2	Q8TAQ2;Q8TAQ2-2;Q8TAQ2-3	Q8TAQ2;Q8TAQ2-2;Q8TAQ2-3	3	3	4	0	1	1	5	2	2	6	3	3	132.88	0	2	7.63105	6	7.93391	6	7.62737	6	6	6
RING finger protein 219	RNF219	Q5W0B1	Q5W0B1	2	1	0	0	0	0	3	3	3	6.5	6.5	6.5	81.116	0	3	7.54642	6	8.02354	6	6	6	6	6
Epsin-1;Epsin-3	EPN1;EPN3	Q9Y6I3;Q9Y6I3-3;Q9Y6I3-1;Q9H201;Q9H201-2	Q9Y6I3;Q9Y6I3-3;Q9Y6I3-1;Q9H201;Q9H201-2	2	1	1	0	0	0	2	2	2	5	5	5	60.293	0	2	7.45076	6	7.38737	7.47233	7.48613	6	6	6
14-3-3 protein zeta/delta	YWHAZ	P63104;P63104-2	P63104;P63104-2	0	1	2	0	0	0	2	2	2	9.8	9.8	9.8	27.745	0	1	7.39705	6	6	7.37127	7.71042	6	6	6
Rac GTPase-activating protein 1	RACGAP1	Q9H0H5	Q9H0H5	2	0	0	0	0	0	2	2	2	3.8	3.8	3.8	71.026	0	2	7.30763	6	7.78475	6	6	6	6	6
Mediator of DNA damage checkpoint protein 1	MDC1	Q14676;Q14676-4;Q14676-3;Q14676-2	Q14676;Q14676-4;Q14676-3;Q14676-2	1	1	1	0	0	0	2	2	2	2	2	2	226.66	0	1	7.27482	6	7.55944	6.87399	7.10531	6	6	6
Aminoacyl tRNA synthase complex-interacting multifunctional protein 1;Endothelial monocyte-activating polypeptide 2	AIMP1	Q12904;Q12904-2	Q12904;Q12904-2	0	1	1	0	0	1	2	2	2	9.9	9.9	9.9	34.352	0	2	7.26194	6	6	7.41561	7.45936	6	6	6
E3 ubiquitin-protein ligase RBX1;E3 ubiquitin-protein ligase RBX1, N-terminally processed	RBX1	P62877	P62877	0	1	2	0	0	0	2	2	2	33.3	33.3	33.3	12.274	0	2	7.13623	6	6	6.58619	7.57051	6	6	6
S-phase kinase-associated protein 1	SKP1	P63208;P63208-2	P63208	2	1	0	0	0	0	3	3	3	18.4	18.4	18.4	18.658	0	3	7.06499	6	7.54212	6	6	6	6	6
Programmed cell death 6-interacting protein	PDCD6IP	Q8WUM4;Q8WUM4-2	Q8WUM4;Q8WUM4-2	0	2	2	0	0	0	2	2	2	2.8	2.8	2.8	96.022	0	1	7.03309	6	6	7.26553	7.14442	6	6	6
Arginine--tRNA ligase, cytoplasmic	RARS	P54136;P54136-2	P54136;P54136-2	0	1	2	0	0	0	2	2	2	3.3	3.3	3.3	75.378	0	2	7.0159	6	6	6.74624	7.40729	6	6	6
T-complex protein 1 subunit alpha	TCP1	P17987	P17987	0	0	1	0	0	1	2	2	2	6.5	6.5	6.5	60.343	0	1	8.44552	6.92703	6	6	8.92264	6	6	7.40415
Serine/arginine repetitive matrix protein 2	SRRM2	Q9UQ35;Q9UQ35-2;Q9UQ35-3	Q9UQ35	12	3	5	1	0	1	13	13	13	7.8	7.8	7.8	299.61	0	16	8.5417	7.31122	8.88195	7.83262	8.331	7.51842	6	7.45379

## Sheet: CDK subunits
Protein names	Gene names	Protein IDs	Majority protein IDs	Peptides CCNB_01	Peptides CCNB_02	Peptides CCNB_03	Peptides Parent_01	Peptides Parent_02	Peptides Parent_03	Peptides	Razor + unique peptides	Unique peptides	Sequence coverage [%]	Unique + razor sequence coverage [%]	Unique sequence coverage [%]	Mol. weight [kDa]	Q-value	MS/MS Count	Intensity CCNB1	Intensity Parent	Intensity CCNB_01	Intensity CCNB_02	Intensity CCNB_03	Intensity Parent_01	Intensity Parent_02	Intensity Parent_03
Cyclin-dependent kinase 1	CDK1	P06493;P06493-2;Q00526;Q9NYV4;Q14004;P50750;Q00536;Q00537;Q00534;Q07002;O94921;Q14004-2;P11802;P50750-2;Q9NYV4-2;Q96Q40;Q07002-3;P11802-2;Q96Q40-2;Q96Q40-4;Q96Q40-3;O94921-3;Q96Q40-5;O94921-2;Q07002-2;Q00536-3;Q00537-2;Q00536-2;Q9NYV4-3	P06493;P06493-2	26	25	28	0	0	0	30	30	28	76.8	76.8	74.1	34.095	0	311	10.68	6	10.88	10.38	10.64	6	6	6
G2/mitotic-specific cyclin-B1	CCNB1	P14635;P14635-2	P14635;P14635-2	16	12	11	0	0	0	19	19	19	55.4	55.4	55.4	48.337	0	140	10.58	6	10.83	10.25	10.47	6	6	6
Cyclin-dependent kinases regulatory subunit 2	CKS2	P33552	P33552	5	4	4	0	0	0	5	5	5	65.8	65.8	65.8	9.8602	0	66	9.73	6	9.7	9.62	9.84	6	6	6
Cyclin-dependent kinases regulatory subunit 1	CKS1B	P61024	P61024	3	3	3	0	0	0	3	3	3	65.8	65.8	65.8	9.6601	0	57	9.46	6	9.43	9.06	9.68	6	6	6
Cyclin-dependent kinase 2	CDK2	P24941;P24941-2	P24941;P24941-2	5	4	5	0	0	0	6	4	4	27.9	21.5	21.5	33.929	0	9	8.25704	6	8.11002	7.97653	8.50329	6	6	6
Cyclin-dependent kinase inhibitor 1C	CDKN1C	P49918;P49918-2	P49918;P49918-2	1	1	1	0	0	0	1	1	1	4.1	4.1	4.1	32.177	0	4	7.6677	6	7.81623	7.61903	7.5117	6	6	6

## Sheet: Proteasome subunits
Protein names	Gene names	Protein IDs	Majority protein IDs	Peptides CCNB_01	Peptides CCNB_02	Peptides CCNB_03	Peptides Parent_01	Peptides Parent_02	Peptides Parent_03	Peptides	Razor + unique peptides	Unique peptides	Sequence coverage [%]	Unique + razor sequence coverage [%]	Unique sequence coverage [%]	Mol. weight [kDa]	Q-value	MS/MS Count	Intensity CCNB1	Intensity Parent	Intensity CCNB_01	Intensity CCNB_02	Intensity CCNB_03	Intensity Parent_01	Intensity Parent_02	Intensity Parent_03
26S proteasome non-ATPase regulatory subunit 11	PSMD11	O00231;O00231-2	O00231;O00231-2	12	10	13	0	1	2	16	16	16	39.8	39.8	39.8	47.463	0	37	8.97255	7.33808	8.92379	8.68216	9.17499	6	6.83958	7.76664
Proteasome subunit alpha type-6	PSMA6	P60900;P60900-2;P60900-3	P60900;P60900-2	8	4	6	0	0	0	9	9	9	37	37	37	27.399	0	19	8.92988	6	9.24443	8.20542	8.80387	6	6	6
26S proteasome non-ATPase regulatory subunit 2	PSMD2	Q13200;Q13200-3;Q13200-2	Q13200;Q13200-3;Q13200-2	12	9	11	0	0	1	13	13	13	19.4	19.4	19.4	100.2	0	26	8.90552	7.23754	9.11418	8.50308	8.89997	6	6	7.71466
Proteasome subunit alpha type-7;Proteasome subunit alpha type-7-like	PSMA7;PSMA8	O14818;O14818-2;Q8TAA3;Q8TAA3-2;Q8TAA3-5;O14818-4	O14818;O14818-2;Q8TAA3;Q8TAA3-2;Q8TAA3-5	7	5	7	0	1	1	9	9	9	46.4	46.4	46.4	27.887	0	19	8.88035	7.24209	9.04509	8.59141	8.8909	6	7.26141	7.53314
26S proteasome non-ATPase regulatory subunit 6	PSMD6	Q15008;Q15008-4;Q15008-3;Q15008-2	Q15008;Q15008-4;Q15008-3;Q15008-2	10	9	8	0	0	0	11	11	11	33.4	33.4	33.4	45.531	0	19	8.75718	6	8.7713	8.5844	8.86952	6	6	6
26S protease regulatory subunit 6B	PSMC4	P43686;P43686-2	P43686;P43686-2	10	4	7	0	0	0	11	11	11	36.6	36.6	36.6	47.366	0	22	8.75506	6	9.08824	7.82565	8.61761	6	6	6
Proteasome subunit alpha type-5	PSMA5	P28066;P28066-2	P28066	4	5	5	0	1	1	5	5	5	31.1	31.1	31.1	26.411	0	16	8.69174	7.59131	8.73434	8.5457	8.76453	6	7.6836	7.83761
26S proteasome non-ATPase regulatory subunit 7	PSMD7	P51665	P51665	6	6	7	0	0	0	9	9	9	41.7	41.7	41.7	37.025	0	19	8.68229	6	8.82223	8.28664	8.76782	6	6	6
Proteasome subunit alpha type-2	PSMA2	P25787	P25787	6	5	6	0	1	1	7	7	7	37.2	37.2	37.2	25.898	0	13	8.65704	7.04833	8.70641	8.33443	8.80435	6	7.24529	7.20249
Proteasome subunit alpha type-1	PSMA1	P25786;P25786-2	P25786;P25786-2	4	4	6	0	0	0	7	7	7	39.9	39.9	39.9	29.555	0	14	8.64178	6	8.73335	8.21227	8.78584	6	6	6
Proteasome subunit beta type-1	PSMB1	P20618	P20618	5	4	5	0	1	1	6	6	6	31.5	31.5	31.5	26.489	0	18	8.58376	6.87833	8.74772	7.7513	8.72809	6	6.91682	7.15875
26S proteasome non-ATPase regulatory subunit 1	PSMD1	Q99460;Q99460-2	Q99460;Q99460-2	8	4	7	0	0	1	10	10	10	21.1	21.1	21.1	105.84	0	19	8.53318	7.01592	8.70545	8.18259	8.56136	6	6	7.49304
26S protease regulatory subunit 7	PSMC2	P35998;P35998-2	P35998;P35998-2	9	4	9	0	0	0	12	12	12	33.3	33.3	33.3	48.633	0	14	8.52547	6	8.69817	7.88619	8.63342	6	6	6
26S protease regulatory subunit 8	PSMC5	P62195;P62195-2;Q8NB90;Q8NB90-3;Q8NB90-2	P62195;P62195-2	10	3	6	0	0	0	10	10	10	35.5	35.5	35.5	45.626	0	9	8.51986	6	8.915	7.49547	8.14464	6	6	6
26S proteasome non-ATPase regulatory subunit 8	PSMD8	P48556	P48556	3	3	4	0	0	1	4	4	4	22.6	22.6	22.6	39.611	0	11	8.50349	6	8.63235	8.09729	8.60458	6	6	6
26S proteasome non-ATPase regulatory subunit 4	PSMD4	P55036;P55036-2;A2A3N6	P55036	5	3	5	0	0	0	5	5	5	19.9	19.9	19.9	40.736	0	9	8.49868	6	8.75599	7.9515	8.45672	6	6	6
26S proteasome non-ATPase regulatory subunit 3	PSMD3	O43242;O43242-2	O43242;O43242-2	6	5	6	0	0	0	7	7	7	22.8	22.8	22.8	60.977	0	14	8.44711	6	8.70469	7.88708	8.40855	6	6	6
26S proteasome non-ATPase regulatory subunit 13	PSMD13	Q9UNM6;Q9UNM6-2	Q9UNM6;Q9UNM6-2	5	3	7	0	0	0	9	9	9	27.4	27.4	27.4	42.945	0	10	8.42899	6	8.5137	7.90501	8.60083	6	6	6
Proteasome subunit alpha type-3	PSMA3	P25788;P25788-2	P25788;P25788-2	4	3	5	0	0	0	5	5	5	22.7	22.7	22.7	28.433	0	13	8.40867	6	8.38335	7.96367	8.63854	6	6	6
26S proteasome non-ATPase regulatory subunit 12	PSMD12	O00232;O00232-2	O00232;O00232-2	6	4	6	0	0	0	6	6	6	19.7	19.7	19.7	52.904	0	8	8.35482	6	8.4215	8.00915	8.4956	6	6	6
26S protease regulatory subunit 10B	PSMC6	P62333	P62333	5	1	3	0	0	0	5	5	5	19.5	19.5	19.5	44.172	0	6	8.31156	6	8.61077	7.33337	8.26736	6	6	6
Proteasome subunit alpha type-4	PSMA4	P25789;P25789-2	P25789	2	3	5	0	0	0	5	5	5	26.8	26.8	26.8	29.483	0	8	8.29469	6	8.22766	8.01229	8.5045	6	6	6
Proteasome subunit beta type-4	PSMB4	P28070	P28070	3	2	4	0	0	0	4	4	4	24.6	24.6	24.6	29.204	0	5	8.27926	6	8.3934	7.69238	8.43778	6	6	6
26S protease regulatory subunit 6A	PSMC3	P17980	P17980	5	3	3	0	0	0	7	7	7	26.7	26.7	26.7	49.203	0	10	8.27892	6	8.61223	7.71673	8.03603	6	6	6
Proteasome subunit beta type-6	PSMB6	P28072	P28072	3	0	1	0	0	0	3	3	3	13.4	13.4	13.4	25.357	0	3	8.24818	6	8.6656	6	7.83401	6	6	6
Proteasome subunit beta type-5	PSMB5	P28074;P28074-3;P28074-2	P28074;P28074-3;P28074-2	5	2	3	0	0	0	6	6	6	21.7	21.7	21.7	28.48	0	7	8.23081	6	8.57209	7.47224	8.03113	6	6	6
26S protease regulatory subunit 4	PSMC1	P62191;P62191-2	P62191;P62191-2	7	1	2	0	0	0	7	7	7	21.1	21.1	21.1	49.184	0	8	8.22908	6	8.65617	6.71662	7.69988	6	6	6
26S proteasome non-ATPase regulatory subunit 14	PSMD14	O00487	O00487	2	1	1	0	0	0	2	2	2	11.6	11.6	11.6	34.577	0	4	8.02982	6	8.37168	7.27026	7.82842	6	6	6
Proteasome subunit beta type-2	PSMB2	P49721	P49721	2	0	3	0	0	0	3	3	3	19.9	19.9	19.9	22.836	0	4	7.76055	6	7.98928	6	7.87673	6	6	6
